# Supplementary material for: FRZB: a potential prognostic marker for head and neck squamous cell carcinoma
Source: Braz J Med Biol Res. 2024 May 17;57:e13368. doi: 10.1590/1414-431X2024e13368 (PMC11101165; doi:10.1590/1414-431X2024e13368)
Supplement: Supplementary file 1 [file 1414-431X-bjmbr-57-e13368-suppl.zip]

Archive with 2 entries (2 files):
- 1414-431X-bjmbr-57-e13368-supp_figures.pdf
- 1414-431X-bjmbr-57-e13368-supp_tables.xlsx
