# Supplementary material for: FRZB: a potential prognostic marker for head and neck squamous cell carcinoma
Source: Braz J Med Biol Res. 2024 May 17;57:e13368. doi: 10.1590/1414-431X2024e13368 (PMC11101165; doi:10.1590/1414-431X2024e13368)
Supplement: Supplementary file 1 [file 1414-431X-bjmbr-57-e13368-suppl.zip › 1414-431X-bjmbr-57-e13368-supp_tables.xlsx]

## Sheet: Supplementary table S1
Table S1. FRZB expression and complete clinical data were found in 499 patients with HNSCC.
id	FRZB	futime	fustat	age	gender	grade	stage	T	M	N
TCGA-4P-AA8J	0.608138	102	0	66	MALE	G2	Stage IVA	T2	unknown	N2c
TCGA-BA-4074	0.167934	462	1	69	MALE	G3	Stage IVA	T2	M0	N2c
TCGA-BA-4075	0.257041	283	1	49	MALE	G2	Stage III	T3	M0	N0
TCGA-BA-4076	0.168569	415	1	39	MALE	G2	unknown	unknown	unknown	unknown
TCGA-BA-4077	0.488957	1134	1	45	FEMALE	G2	Stage IVA	T4a	M0	N0
TCGA-BA-4078	2.47751	276	1	83	MALE	G2	unknown	unknown	unknown	unknown
TCGA-BA-5151	0.695411	722	0	72	MALE	G1	Stage IVA	T4a	unknown	N0
TCGA-BA-5152	0.604283	1288	0	56	MALE	G2	Stage IVA	T4a	M0	N0
TCGA-BA-5153	1.24425	1762	1	51	MALE	G2	unknown	T2	unknown	unknown
TCGA-BA-5555	1.35837	520	0	54	MALE	G2	Stage IVA	T3	unknown	N2c
TCGA-BA-5556	0.226491	725	0	58	FEMALE	G3	Stage II	T2	unknown	N0
TCGA-BA-5557	0.323745	623	0	41	FEMALE	G2	Stage III	T1	unknown	N1
TCGA-BA-5558	0.39264	1995	0	65	MALE	G1	unknown	unknown	unknown	unknown
TCGA-BA-5559	1.75174	2083	1	71	MALE	G3	unknown	unknown	unknown	unknown
TCGA-BA-6868	0.109251	472	1	53	MALE	G2	unknown	unknown	unknown	unknown
TCGA-BA-6869	0.21114	644	0	62	MALE	G2	Stage III	T3	unknown	N0
TCGA-BA-6870	2.15157	451	1	60	FEMALE	G2	unknown	unknown	unknown	unknown
TCGA-BA-6871	1.37747	108	1	75	MALE	G2	unknown	unknown	unknown	unknown
TCGA-BA-6872	0.313079	384	1	47	MALE	G2	unknown	unknown	unknown	unknown
TCGA-BA-6873	0.292914	122	0	28	MALE	G2	Stage IVA	T4a	unknown	N2b
TCGA-BA-7269	0.476085	1273	0	61	MALE	G1	Stage III	T2	unknown	N1
TCGA-BA-A4IF	0.221345	895	0	59	MALE	G2	unknown	unknown	unknown	unknown
TCGA-BA-A4IG	0.827712	855	0	77	MALE	G3	unknown	T1	unknown	unknown
TCGA-BA-A4IH	25.7387	622	0	57	MALE	G3	unknown	T2	M0	N1
TCGA-BA-A4II	0.78694	918	0	46	MALE	G1	Stage II	T2	M0	N0
TCGA-BA-A6D8	0.496312	850	0	59	MALE	G2	Stage IVA	T4a	M0	N2c
TCGA-BA-A6DA	0.519129	351	0	41	FEMALE	G2	Stage IVA	T4a	M0	N2c
TCGA-BA-A6DB	4.68125	216	0	24	FEMALE	G1	Stage I	T1	M0	N0
TCGA-BA-A6DD	0.840595	173	1	44	MALE	G2	Stage IVA	T4a	M0	N2c
TCGA-BA-A6DE	0.142965	440	0	70	FEMALE	G2	Stage II	T2	M0	N0
TCGA-BA-A6DG	1.54256	69	1	49	MALE	G2	unknown	unknown	unknown	unknown
TCGA-BA-A6DI	0.370325	336	1	62	MALE	G2	unknown	unknown	M0	unknown
TCGA-BA-A6DJ	0.103648	407	1	62	MALE	G2	Stage IVA	T4a	M0	N2c
TCGA-BA-A6DL	0.271364	623	0	59	MALE	G2	unknown	T0	M0	N0
TCGA-BA-A8YP	0.194367	499	0	50	MALE	G2	Stage IVB	T4a	M0	N3
TCGA-BB-4217	4.23721	187	0	68	MALE	G3	Stage IVA	T4a	M0	N2c
TCGA-BB-4223	4.21661	3221	0	48	MALE	G3	Stage IVA	T2	M0	N2b
TCGA-BB-4224	0.529513	278	0	52	MALE	G2	Stage IVA	T2	unknown	N2b
TCGA-BB-4225	2.50725	146	0	73	MALE	G3	unknown	unknown	unknown	unknown
TCGA-BB-4227	0.283076	134	0	66	MALE	G2	Stage IVA	T4a	unknown	N2b
TCGA-BB-4228	1.33667	559	0	50	MALE	unknown	Stage III	T3	unknown	unknown
TCGA-BB-8596	4.65738	2161	0	69	FEMALE	G3	Stage IVA	T4a	unknown	unknown
TCGA-BB-8601	0.282044	624	0	84	MALE	G2	Stage III	T3	unknown	N1
TCGA-BB-A5HU	0.215613	782	0	47	MALE	G2	Stage IVA	T4	M0	N2b
TCGA-BB-A5HY	0.135032	321	1	64	MALE	G3	Stage IVA	T3	M0	N2b
TCGA-BB-A5HZ	0.261389	827	0	65	MALE	G2	Stage IVA	T4a	M0	N1
TCGA-BB-A6UM	0.542559	393	0	52	MALE	unknown	Stage III	T1	unknown	N2
TCGA-BB-A6UO	0.624145	268	1	61	FEMALE	G2	Stage IVA	T4a	unknown	N2b
TCGA-C9-A47Z	0.189051	191	1	72	FEMALE	G1	Stage III	T2	M0	N1
TCGA-C9-A480	0.234853	386	0	45	FEMALE	G1	Stage III	T3	M0	N0
TCGA-CN-4722	2.64653	1483	0	61	FEMALE	G1	Stage II	T2	unknown	N0
TCGA-CN-4723	0.555276	1699	0	67	MALE	G2	Stage IVA	T4a	unknown	N0
TCGA-CN-4725	0.769421	1157	0	60	MALE	G2	Stage II	T2	unknown	N0
TCGA-CN-4726	0.772842	142	1	68	MALE	G2	Stage IVA	T3	unknown	N2b
TCGA-CN-4727	0.393468	1560	0	56	MALE	G2	Stage IVA	T4a	unknown	N0
TCGA-CN-4728	1.48129	1724	0	56	MALE	G2	Stage IVA	T3	unknown	N2b
TCGA-CN-4729	2.39116	392	0	73	MALE	G2	Stage III	T2	unknown	N1
TCGA-CN-4730	0.24158	817	0	62	MALE	G2	Stage IVA	T4a	unknown	N1
TCGA-CN-4731	0.178855	998	1	63	FEMALE	G3	Stage IVA	T4a	unknown	N2c
TCGA-CN-4733	2.4916	1586	0	61	MALE	G3	Stage III	T1	unknown	N1
TCGA-CN-4734	0.172834	1690	0	70	MALE	G2	Stage II	T2	unknown	N0
TCGA-CN-4735	4.68902	1737	0	52	MALE	G3	Stage IVA	T3	unknown	N2b
TCGA-CN-4736	5.14051	395	1	70	FEMALE	G2	unknown	T1	unknown	unknown
TCGA-CN-4737	1.19573	625	0	19	MALE	G2	Stage IVA	T2	unknown	N2b
TCGA-CN-4738	1.61164	436	1	53	MALE	G2	Stage IVA	T4a	M0	N0
TCGA-CN-4739	1.17367	1394	1	71	MALE	G2	Stage IVA	T4a	M0	N0
TCGA-CN-4740	2.3566	839	1	79	FEMALE	G2	Stage IVA	T4a	M0	N0
TCGA-CN-4741	0.312565	2239	0	75	MALE	G2	Stage IVA	T4a	M0	N0
TCGA-CN-4742	0.997577	397	1	48	FEMALE	G3	Stage IVA	T4a	M0	N2b
TCGA-CN-5355	0.805276	1278	0	64	MALE	G2	Stage IVA	T4a	unknown	N0
TCGA-CN-5356	3.75551	1409	0	56	MALE	G2	Stage III	T3	unknown	N0
TCGA-CN-5358	1.91588	261	1	60	MALE	G2	Stage II	T2	unknown	N0
TCGA-CN-5359	1.88216	377	1	59	MALE	G2	Stage IVA	T4a	M0	N2b
TCGA-CN-5360	4.51998	2169	0	68	MALE	G2	Stage IVA	T4a	M0	N0
TCGA-CN-5361	0.754259	2120	1	80	MALE	G2	Stage IVA	T4a	M0	N2a
TCGA-CN-5363	0.438637	253	1	48	MALE	G3	Stage IVB	T4a	M0	N3
TCGA-CN-5364	0.720864	493	1	55	MALE	G2	Stage IVA	T4a	M0	N2c
TCGA-CN-5365	0.172645	351	1	38	MALE	G2	Stage IVB	T2	unknown	N3
TCGA-CN-5366	0.42897	360	1	51	MALE	G2	Stage IVA	T4a	M0	N2c
TCGA-CN-5367	0.630277	352	1	60	FEMALE	G2	Stage IVA	T4a	M0	N2b
TCGA-CN-5369	0.894271	1	1	90	FEMALE	G3	Stage IVA	T4a	M0	N0
TCGA-CN-5370	1.70261	259	1	78	MALE	G3	Stage III	T3	M0	N1
TCGA-CN-5373	0.713628	1584	0	55	FEMALE	G1	Stage I	T1	unknown	N0
TCGA-CN-5374	3.84272	1732	1	56	FEMALE	G3	Stage IVA	T2	M0	N2
TCGA-CN-6010	0.696564	1523	0	53	MALE	G2	Stage IVA	T4a	unknown	N2c
TCGA-CN-6011	0.310793	933	0	57	MALE	G3	Stage IVA	T4a	unknown	N0
TCGA-CN-6012	1.46101	1460	0	66	MALE	G2	Stage IVA	T3	unknown	N2c
TCGA-CN-6013	0.520485	727	1	56	MALE	G3	Stage IVA	T4a	unknown	N2b
TCGA-CN-6016	1.21666	1443	0	64	MALE	G2	Stage IVA	T4a	unknown	N1
TCGA-CN-6017	5.35578	853	1	55	MALE	G2	Stage IVA	T3	unknown	N2b
TCGA-CN-6018	0.478955	580	1	85	FEMALE	G2	Stage IVA	T4a	unknown	N2b
TCGA-CN-6019	1.84315	1038	0	61	MALE	G2	Stage IVA	T4a	unknown	N0
TCGA-CN-6020	0.674684	205	1	58	MALE	G2	Stage III	T2	unknown	N1
TCGA-CN-6021	0.939346	276	1	63	FEMALE	G2	unknown	unknown	unknown	unknown
TCGA-CN-6022	1.6885	281	1	49	MALE	G3	Stage IVA	T4a	M0	N1
TCGA-CN-6023	1.43367	1584	0	73	MALE	unknown	Stage IVA	T3	M0	N2c
TCGA-CN-6024	0.128662	337	1	66	MALE	G2	Stage IVA	T4a	M0	N2c
TCGA-CN-6988	0.57798	318	0	47	MALE	G3	Stage IVA	T4a	unknown	N2b
TCGA-CN-6989	0.808737	980	1	64	MALE	G2	Stage IVA	T3	unknown	N2c
TCGA-CN-6992	0.902577	1066	0	61	MALE	G2	Stage IVA	T3	unknown	N2b
TCGA-CN-6994	0.270911	1183	0	67	MALE	G2	Stage IVA	T4a	unknown	N0
TCGA-CN-6995	0.0639601	112	1	78	MALE	G2	Stage IVA	T4a	unknown	N0
TCGA-CN-6996	1.27983	530	1	58	FEMALE	G2	Stage IVA	T3	unknown	N2b
TCGA-CN-6997	0.730969	988	1	66	MALE	G3	Stage IVA	T3	unknown	N2c
TCGA-CN-6998	0.253672	357	1	53	MALE	G2	Stage IVA	T3	unknown	N2b
TCGA-CN-A497	2.18731	1065	0	63	MALE	G2	Stage III	T1	unknown	N1
TCGA-CN-A498	0.344396	773	1	61	FEMALE	G1	Stage III	T3	unknown	N0
TCGA-CN-A499	0.271145	717	0	60	FEMALE	G2	Stage II	T2	unknown	N0
TCGA-CN-A49A	1.04757	526	1	60	MALE	G2	Stage IVB	T4b	unknown	N0
TCGA-CN-A49B	0.393237	904	0	71	MALE	G3	Stage III	T3	unknown	N1
TCGA-CN-A49C	1.12282	645	0	67	MALE	unknown	unknown	unknown	unknown	unknown
TCGA-CN-A63T	0.776051	225	0	60	MALE	G3	Stage IVA	T3	unknown	N2b
TCGA-CN-A63U	0.445131	964	0	50	MALE	G3	Stage IVA	T3	unknown	N2b
TCGA-CN-A63V	0.643858	679	0	59	MALE	G2	Stage IVA	T4a	unknown	N0
TCGA-CN-A63W	0.0970352	377	1	48	FEMALE	G2	Stage IVA	T4a	unknown	N2c
TCGA-CN-A641	0.602576	367	0	47	MALE	G2	Stage IVA	T4a	unknown	N2b
TCGA-CN-A642	0.137638	82	1	57	MALE	G3	Stage IVB	T4a	M0	N3
TCGA-CN-A6UY	1.26391	713	0	57	MALE	G2	Stage IVA	T3	unknown	N2b
TCGA-CN-A6V3	1.21376	742	0	61	MALE	G3	Stage IVA	T3	M0	N2b
TCGA-CN-A6V6	1.61166	635	0	59	MALE	unknown	Stage IVA	T2	unknown	N2b
TCGA-CN-A6V7	0.227534	594	0	40	MALE	unknown	Stage IVA	T2	unknown	N2b
TCGA-CQ-5323	0.962536	1466	0	82	MALE	G2	Stage I	T1	unknown	N0
TCGA-CQ-5324	0.900356	1593	0	59	MALE	G2	Stage III	T3	unknown	N0
TCGA-CQ-5325	2.82645	654	1	65	MALE	G2	Stage I	T1	unknown	N0
TCGA-CQ-5326	0.0582025	89	1	67	MALE	G3	Stage IVA	T4a	unknown	N2c
TCGA-CQ-5327	0.580053	1660	0	61	FEMALE	G2	Stage IVA	T3	unknown	N2c
TCGA-CQ-5329	0.452113	2143	0	46	FEMALE	G2	Stage II	T2	unknown	N0
TCGA-CQ-5330	1.46292	1897	0	69	FEMALE	G3	Stage IVA	T3	unknown	N2b
TCGA-CQ-5331	0.335774	1399	0	73	FEMALE	G2	unknown	T2	unknown	unknown
TCGA-CQ-5332	0.706384	317	1	87	MALE	G2	Stage III	T3	unknown	N0
TCGA-CQ-5333	0.244549	341	1	74	MALE	G3	Stage II	T2	unknown	N0
TCGA-CQ-5334	0.313793	129	1	87	MALE	G2	Stage IVA	T3	unknown	N2b
TCGA-CQ-6218	0.179864	1253	0	52	FEMALE	G2	Stage IVA	T3	unknown	N2b
TCGA-CQ-6219	1.18366	479	1	50	FEMALE	G2	Stage IVA	T3	unknown	N2a
TCGA-CQ-6220	0.12793	985	1	69	MALE	G2	Stage III	T3	unknown	N0
TCGA-CQ-6221	2.78223	1000	0	79	MALE	G3	unknown	T2	unknown	unknown
TCGA-CQ-6222	2.02398	2016	0	63	MALE	G2	Stage IVA	T2	unknown	N2b
TCGA-CQ-6223	0.305799	1428	0	69	MALE	G2	Stage II	T2	unknown	N0
TCGA-CQ-6224	0.534788	1721	0	52	MALE	G3	Stage IVA	T2	unknown	N2b
TCGA-CQ-6225	0.139512	403	1	65	MALE	G2	Stage III	T3	unknown	N0
TCGA-CQ-6227	4.25979	129	1	77	MALE	G2	Stage IVA	T3	unknown	N2c
TCGA-CQ-6228	0.606926	456	1	71	FEMALE	G2	Stage IVA	T1	unknown	N2b
TCGA-CQ-6229	0.546327	1179	0	61	MALE	G2	Stage II	T2	unknown	N0
TCGA-CQ-7063	0.244539	2133	0	59	FEMALE	G1	Stage I	T1	M0	unknown
TCGA-CQ-7065	0.169296	1628	0	40	MALE	G2	Stage II	T2	unknown	N0
TCGA-CQ-7068	0.146259	1309	0	80	FEMALE	G2	Stage II	T2	unknown	N0
TCGA-CQ-7069	0.485516	1274	0	77	FEMALE	G2	Stage II	T2	M0	N0
TCGA-CQ-7071	0.184179	1311	0	76	FEMALE	G2	Stage III	T2	M0	N1
TCGA-CQ-7072	0.334894	2359	0	51	MALE	G3	Stage II	T2	M0	N0
TCGA-CQ-A4C6	1.6726	1353	0	63	MALE	G2	Stage II	T2	M0	N0
TCGA-CQ-A4C7	0.532942	353	1	88	MALE	G3	Stage III	T3	M0	N1
TCGA-CQ-A4C9	0.956578	707	0	56	MALE	G2	Stage III	T2	M0	N1
TCGA-CQ-A4CB	0.369946	893	0	59	MALE	G2	Stage III	T1	M0	N1
TCGA-CQ-A4CD	0.11008	1022	0	69	MALE	G3	Stage IVA	T4a	M0	N0
TCGA-CQ-A4CE	1.00523	897	0	76	FEMALE	G2	Stage II	T2	M0	N0
TCGA-CQ-A4CG	0.25043	430	1	78	FEMALE	G2	Stage III	T3	M0	N0
TCGA-CQ-A4CH	1.01765	379	1	58	MALE	G2	Stage II	T2	M0	N0
TCGA-CQ-A4CI	0.599678	950	0	73	MALE	G3	Stage III	T2	M0	N1
TCGA-CR-5243	4.24188	2562	0	51	MALE	G3	unknown	unknown	unknown	unknown
TCGA-CR-5247	0.313606	358	0	48	MALE	G2	unknown	unknown	unknown	unknown
TCGA-CR-5248	4.84577	1663	0	53	MALE	G3	unknown	unknown	unknown	unknown
TCGA-CR-5249	6.09777	1152	0	35	FEMALE	unknown	Stage II	T2	M0	N0
TCGA-CR-5250	2.95704	799	0	71	MALE	G3	unknown	unknown	unknown	unknown
TCGA-CR-6467	4.82487	1777	0	59	MALE	G3	Stage III	T2	M0	N1
TCGA-CR-6470	6.20794	1521	0	38	MALE	G2	Stage II	T2	M0	N0
TCGA-CR-6471	1.16302	1202	1	58	MALE	G2	Stage IVA	T4a	M0	N1
TCGA-CR-6472	3.58972	1050	0	59	MALE	G3	unknown	unknown	unknown	unknown
TCGA-CR-6473	2.90311	1125	0	68	MALE	G3	unknown	unknown	unknown	unknown
TCGA-CR-6474	0.497921	564	1	51	MALE	G2	Stage IVA	T2	M0	N2b
TCGA-CR-6477	1.16563	514	0	56	FEMALE	G2	unknown	unknown	unknown	unknown
TCGA-CR-6478	1.3491	183	1	66	FEMALE	G3	unknown	unknown	unknown	unknown
TCGA-CR-6480	1.94968	362	0	53	MALE	G2	unknown	unknown	unknown	unknown
TCGA-CR-6481	10.5495	311	0	47	MALE	G2	unknown	unknown	unknown	unknown
TCGA-CR-6482	11.7498	345	0	62	MALE	G3	unknown	unknown	unknown	unknown
TCGA-CR-6484	2.42857	354	0	67	FEMALE	G2	Stage IVA	T4a	M0	N2
TCGA-CR-6487	6.66468	234	0	50	MALE	G3	Stage I	T1	M0	N0
TCGA-CR-6488	1.49006	379	0	68	FEMALE	G2	Stage II	T2	unknown	N0
TCGA-CR-6491	0.172442	693	0	60	MALE	G2	Stage IVA	T4a	M0	N2b
TCGA-CR-6492	0.520324	479	0	78	MALE	G3	Stage III	T2	M0	N1
TCGA-CR-6493	0.0414791	282	1	69	MALE	G2	Stage IVA	T3	unknown	N2b
TCGA-CR-7364	1.25578	1435	0	66	MALE	G2	Stage III	T3	M0	N0
TCGA-CR-7365	0.422595	1191	0	60	MALE	G2	Stage IVA	T4a	M0	N0
TCGA-CR-7367	0.959969	1440	0	52	MALE	G1	Stage IVA	T4a	M0	N1
TCGA-CR-7368	1.33458	1245	0	54	MALE	G2	Stage IVA	T4a	M0	N1
TCGA-CR-7369	0.394953	1090	1	59	MALE	G2	Stage IVA	T4a	M0	N2b
TCGA-CR-7370	1.8075	105	0	72	FEMALE	G2	unknown	unknown	unknown	unknown
TCGA-CR-7371	1.7149	94	1	45	FEMALE	G2	Stage III	T3	M0	N1
TCGA-CR-7372	2.20364	759	0	45	MALE	G1	Stage I	T1	M0	N0
TCGA-CR-7373	0.405337	889	0	66	MALE	G2	Stage IVA	T4a	M0	N1
TCGA-CR-7374	2.01315	30	0	67	FEMALE	G2	unknown	unknown	unknown	unknown
TCGA-CR-7376	1.35713	972	0	83	MALE	G2	Stage III	T2	M0	N1
TCGA-CR-7377	9.34298	279	1	58	MALE	G3	Stage IVA	T4a	M0	N2c
TCGA-CR-7379	0.219147	1036	0	78	FEMALE	G2	Stage IVA	T4a	M0	N2b
TCGA-CR-7380	1.90677	606	1	58	MALE	G2	Stage IVB	T4b	unknown	N0
TCGA-CR-7382	2.81192	796	0	49	MALE	G2	Stage IVA	T2	M0	N2c
TCGA-CR-7383	1.51316	521	1	79	FEMALE	G2	Stage I	T1	M0	N0
TCGA-CR-7385	2.6115	997	0	42	MALE	G2	unknown	T1	M0	unknown
TCGA-CR-7386	1.20281	1430	0	69	MALE	G1	Stage IVA	T4a	M0	N2c
TCGA-CR-7388	2.86843	823	1	70	FEMALE	G2	unknown	unknown	unknown	unknown
TCGA-CR-7389	6.00278	392	0	55	MALE	G2	unknown	unknown	unknown	unknown
TCGA-CR-7390	0.210121	1508	0	67	MALE	G2	Stage IVA	T4a	M0	N0
TCGA-CR-7391	3.58771	913	0	36	FEMALE	G1	Stage I	T1	M0	N0
TCGA-CR-7392	2.13978	1425	0	67	FEMALE	G1	Stage IVA	T3	M0	N2b
TCGA-CR-7393	6.76809	993	0	26	MALE	G2	Stage III	T1	M0	N1
TCGA-CR-7394	1.15468	1346	0	70	MALE	G2	Stage IVA	T4a	M0	N0
TCGA-CR-7395	0.987681	930	0	80	FEMALE	G2	Stage II	T2	M0	N0
TCGA-CR-7397	2.93996	754	0	44	MALE	G2	Stage IVA	T3	M0	N2b
TCGA-CR-7398	0.52079	156	0	53	FEMALE	G2	Stage II	T2	unknown	N0
TCGA-CR-7399	2.3515	181	0	60	FEMALE	G3	Stage IVA	T3	M0	N2c
TCGA-CR-7401	0.819934	1077	0	64	MALE	G2	Stage I	T1	M0	N0
TCGA-CR-7402	1.5851	911	0	68	MALE	G2	unknown	unknown	unknown	unknown
TCGA-CR-7404	3.42796	1472	0	53	MALE	G2	unknown	unknown	unknown	unknown
TCGA-CV-5430	2.18505	4241	0	61	MALE	G3	Stage IVA	T4a	unknown	N2a
TCGA-CV-5431	2.65633	522	1	73	MALE	G3	Stage IVA	T3	unknown	N2c
TCGA-CV-5432	0.633608	3930	0	68	MALE	G3	Stage III	T3	unknown	N0
TCGA-CV-5434	1.19683	3314	1	60	MALE	G2	Stage IVA	T4a	unknown	N2b
TCGA-CV-5435	0.178903	2319	1	57	MALE	G3	Stage IVA	T4a	unknown	N2b
TCGA-CV-5436	0.489477	584	1	65	MALE	G2	Stage IVA	T3	unknown	N2b
TCGA-CV-5439	0.620463	546	1	62	MALE	G2	Stage IVA	T3	unknown	N2b
TCGA-CV-5440	1.42269	3270	0	52	MALE	G3	Stage IVA	T4a	unknown	N2b
TCGA-CV-5441	6.33811	2886	0	58	MALE	G3	Stage IVA	T4a	unknown	N2b
TCGA-CV-5442	0.0972079	2327	0	76	FEMALE	G3	Stage IVA	T4a	unknown	N2b
TCGA-CV-5443	0.70915	2784	0	63	MALE	G3	Stage III	T3	unknown	N0
TCGA-CV-5444	0.76934	2437	0	64	MALE	G3	Stage IVA	T4a	unknown	N1
TCGA-CV-5966	0.614049	545	1	63	FEMALE	G3	Stage IVA	T4a	unknown	N1
TCGA-CV-5970	1.31173	406	1	59	MALE	G2	Stage IVA	T4a	unknown	N2b
TCGA-CV-5971	3.25185	701	0	60	MALE	G2	Stage IVA	T4a	unknown	N2a
TCGA-CV-5973	0.182986	2641	0	62	FEMALE	G3	Stage III	T3	unknown	N1
TCGA-CV-5976	0.495338	1478	0	50	MALE	G2	Stage IVA	T4a	unknown	N2b
TCGA-CV-5977	0.0361188	1840	0	66	MALE	G2	Stage IVA	T3	unknown	N2b
TCGA-CV-5978	0.796634	215	1	53	FEMALE	G2	Stage IVB	T4a	unknown	N3
TCGA-CV-5979	0.236015	1315	0	26	MALE	G2	Stage IVA	T2	unknown	N2b
TCGA-CV-6003	0.0804174	1665	0	50	FEMALE	G2	Stage III	T2	unknown	N1
TCGA-CV-6433	0.13231	641	0	57	MALE	G3	Stage II	T2	unknown	N0
TCGA-CV-6436	0.258962	1899	0	62	MALE	G1	Stage IVA	T4a	unknown	N0
TCGA-CV-6441	0.167024	292	1	60	MALE	G3	Stage III	T3	unknown	N0
TCGA-CV-6933	0.332526	2741	1	53	MALE	G2	Stage III	T3	unknown	N1
TCGA-CV-6934	2.78345	65	1	66	FEMALE	G2	Stage IVA	T3	unknown	N2b
TCGA-CV-6935	0.309811	295	1	67	MALE	G3	Stage IVA	T3	unknown	N2c
TCGA-CV-6936	0.908364	166	1	68	MALE	G2	Stage IVA	T4a	unknown	N2c
TCGA-CV-6937	0.288517	624	1	71	MALE	G2	Stage II	T2	unknown	N0
TCGA-CV-6938	0.331808	144	1	87	MALE	G1	Stage II	T2	unknown	unknown
TCGA-CV-6939	2.70866	666	1	60	MALE	G3	Stage IVA	T4a	unknown	N2b
TCGA-CV-6940	0.267267	804	1	80	FEMALE	G2	Stage III	T2	unknown	N1
TCGA-CV-6941	0.400076	342	1	51	MALE	G2	Stage III	T3	unknown	N0
TCGA-CV-6942	2.93287	4282	0	73	FEMALE	G3	Stage II	T2	unknown	unknown
TCGA-CV-6943	1.75651	602	1	74	MALE	G2	Stage III	T3	unknown	unknown
TCGA-CV-6945	0.107243	366	1	41	MALE	G2	Stage IVA	T4a	unknown	N2
TCGA-CV-6948	1.16393	1289	1	79	FEMALE	G2	Stage IVB	T4a	unknown	N3
TCGA-CV-6950	0.604765	459	1	64	MALE	G2	Stage IVA	T3	unknown	N2c
TCGA-CV-6951	0.175201	915	1	57	MALE	G2	Stage IVA	T4a	unknown	N2c
TCGA-CV-6952	0.401926	185	1	65	FEMALE	G1	Stage IVA	T3	unknown	N2b
TCGA-CV-6953	0.474287	1641	1	80	FEMALE	G1	Stage III	T3	unknown	N0
TCGA-CV-6954	0.144378	2002	1	59	MALE	G2	Stage IVA	T4a	unknown	unknown
TCGA-CV-6955	0.175316	334	1	74	FEMALE	G3	Stage II	T2	unknown	unknown
TCGA-CV-6956	0.331907	217	1	67	MALE	G2	Stage III	T3	unknown	N1
TCGA-CV-6959	0.55361	256	1	48	MALE	G2	Stage III	T3	unknown	N0
TCGA-CV-6960	0.0406418	862	1	49	MALE	G3	Stage III	T3	unknown	N0
TCGA-CV-6961	0.580856	76	1	61	MALE	G3	Stage II	T2	unknown	N0
TCGA-CV-6962	0.1461	126	1	65	MALE	G2	Stage IVA	T4a	unknown	unknown
TCGA-CV-7089	0.265328	1972	1	74	MALE	G2	Stage IVA	T4a	unknown	N2c
TCGA-CV-7090	0.654013	5252	0	39	MALE	G2	Stage II	T2	unknown	unknown
TCGA-CV-7091	0.365518	3381	0	54	MALE	G3	Stage I	T1	unknown	N0
TCGA-CV-7095	0.309057	572	1	87	FEMALE	G2	Stage II	T2	unknown	unknown
TCGA-CV-7097	0.122544	385	1	53	MALE	G3	Stage II	T2	unknown	unknown
TCGA-CV-7099	0.204118	243	1	85	FEMALE	G2	Stage II	T2	unknown	unknown
TCGA-CV-7100	0.372959	274	1	66	MALE	G3	Stage III	T2	unknown	N1
TCGA-CV-7101	2.80637	160	1	80	MALE	G2	Stage II	T2	unknown	unknown
TCGA-CV-7102	0.291057	56	1	76	FEMALE	G3	Stage IVA	T3	unknown	N2
TCGA-CV-7103	1.05569	1591	1	49	MALE	G2	Stage IVA	T2	unknown	N2b
TCGA-CV-7104	0.791337	393	1	61	FEMALE	G2	Stage IVA	T2	unknown	N2b
TCGA-CV-7177	1.1344	663	1	82	FEMALE	G2	Stage II	T2	unknown	unknown
TCGA-CV-7178	1.7289	2166	1	64	FEMALE	G3	Stage IVA	T4a	unknown	N2
TCGA-CV-7180	0.191975	327	1	34	MALE	G2	Stage II	T2	unknown	unknown
TCGA-CV-7183	0.402539	3981	0	53	MALE	G1	Stage II	T2	unknown	N0
TCGA-CV-7235	0.726613	2347	0	67	MALE	G3	Stage II	T2	unknown	N0
TCGA-CV-7236	0.462175	144	1	77	FEMALE	G3	Stage IVA	T3	unknown	N2c
TCGA-CV-7238	1.96712	2727	0	69	FEMALE	G2	Stage II	T2	unknown	N0
TCGA-CV-7242	0.949449	1095	0	60	FEMALE	G2	Stage II	T2	unknown	N0
TCGA-CV-7245	0.213465	797	0	62	MALE	G2	Stage IVA	T4a	unknown	N0
TCGA-CV-7247	1.07785	577	1	55	MALE	G2	Stage III	T3	unknown	N0
TCGA-CV-7248	2.10971	521	1	63	FEMALE	G2	Stage IVA	T4a	unknown	N2c
TCGA-CV-7250	0.415943	2900	1	64	MALE	G1	Stage IVA	T4a	unknown	N0
TCGA-CV-7252	0.35536	151	1	62	FEMALE	G2	Stage IVA	T4a	unknown	N0
TCGA-CV-7253	0.0603608	361	1	58	MALE	G2	Stage IVA	T4a	unknown	N0
TCGA-CV-7254	6.07674	1459	1	55	MALE	G3	Stage II	T2	unknown	unknown
TCGA-CV-7255	0.105376	64	1	32	FEMALE	G2	Stage IVA	T4a	unknown	N0
TCGA-CV-7261	0.681722	1512	0	57	MALE	G2	Stage IVA	T4a	unknown	N0
TCGA-CV-7263	1.02948	560	1	64	MALE	G1	Stage II	T2	unknown	unknown
TCGA-CV-7406	0.270498	1748	1	49	MALE	unknown	Stage II	T2	unknown	N0
TCGA-CV-7407	0.63209	1081	1	67	FEMALE	G2	Stage II	T2	unknown	unknown
TCGA-CV-7410	2.06047	6417	1	61	MALE	unknown	Stage III	T2	unknown	N1
TCGA-CV-7411	0.390064	2717	1	64	FEMALE	G1	Stage IVA	T4a	unknown	N0
TCGA-CV-7413	0.285036	294	1	74	FEMALE	G2	Stage II	T2	unknown	N0
TCGA-CV-7414	0.388315	14	1	78	MALE	G2	Stage IVA	T4a	unknown	N2b
TCGA-CV-7415	0.54024	695	1	60	MALE	G2	Stage IVA	T4a	unknown	N2c
TCGA-CV-7416	0.233753	763	1	29	FEMALE	unknown	Stage IVA	T4a	unknown	unknown
TCGA-CV-7418	0.595699	789	1	62	MALE	G2	Stage IVA	T4a	unknown	N2b
TCGA-CV-7421	7.37404	2	1	76	MALE	G2	Stage IVA	T4a	unknown	N0
TCGA-CV-7422	0.760072	1037	1	60	FEMALE	G3	Stage IVA	T4a	unknown	N1
TCGA-CV-7423	0.275688	3059	1	65	MALE	G1	Stage II	T2	unknown	unknown
TCGA-CV-7424	1.07426	453	1	67	MALE	G2	Stage IVA	T3	unknown	N2b
TCGA-CV-7425	0.939767	1718	1	77	FEMALE	G1	Stage III	T3	unknown	unknown
TCGA-CV-7427	0.397036	4760	1	73	FEMALE	G1	Stage II	T2	unknown	unknown
TCGA-CV-7428	0.414905	1671	1	47	MALE	G2	Stage IVA	T4a	unknown	N2b
TCGA-CV-7429	1.13058	107	1	55	MALE	G3	Stage IVA	T4a	unknown	N2b
TCGA-CV-7430	0.0612695	495	1	56	MALE	G2	Stage IVA	T4a	unknown	N0
TCGA-CV-7432	0.0491861	2570	1	79	MALE	G1	Stage II	T2	unknown	N0
TCGA-CV-7433	0.488796	601	1	49	MALE	G3	Stage IVA	T4a	unknown	N2b
TCGA-CV-7434	0.119902	218	1	64	MALE	G2	Stage IVA	T4a	unknown	N1
TCGA-CV-7435	1.06797	4680	1	57	FEMALE	G2	Stage IVA	T3	unknown	N2b
TCGA-CV-7437	0.181785	506	1	77	MALE	unknown	Stage II	T2	unknown	unknown
TCGA-CV-7438	2.08369	194	1	87	FEMALE	G3	Stage I	T1	unknown	unknown
TCGA-CV-7440	0.0261973	675	1	38	MALE	unknown	Stage II	T2	unknown	unknown
TCGA-CV-7446	0.689381	1093	1	66	MALE	G2	Stage IVA	T2	unknown	N2b
TCGA-CV-7568	0.270763	927	1	48	FEMALE	unknown	Stage IVA	T4a	unknown	unknown
TCGA-CV-A45O	0.236563	851	0	57	MALE	G2	unknown	unknown	unknown	unknown
TCGA-CV-A45P	0.311055	639	0	82	FEMALE	G2	Stage I	T1	M0	N0
TCGA-CV-A45Q	0.0497244	5152	1	69	FEMALE	G1	unknown	unknown	unknown	unknown
TCGA-CV-A45R	2.00698	5480	0	46	MALE	G1	Stage III	T2	M0	N1
TCGA-CV-A45T	0.848112	4856	1	64	FEMALE	G3	unknown	T1	M0	N0
TCGA-CV-A45U	0.357186	1079	1	59	MALE	G1	Stage IVA	T4	M0	N2b
TCGA-CV-A45V	2.60506	32	1	87	FEMALE	G1	Stage IVA	T4	M0	N0
TCGA-CV-A45W	3.21229	1398	1	75	MALE	G2	Stage II	T2	M0	N0
TCGA-CV-A45X	0.088729	198	1	47	MALE	G2	Stage IVA	T2	M0	N2b
TCGA-CV-A45Y	2.34702	2703	1	61	MALE	G3	Stage IVA	T4a	M0	N0
TCGA-CV-A45Z	0.620441	1466	1	75	MALE	G3	unknown	T1	M0	N0
TCGA-CV-A460	1.48567	1838	1	72	MALE	G3	unknown	T1	M0	N2
TCGA-CV-A461	1.05651	2064	1	65	MALE	G2	unknown	unknown	unknown	unknown
TCGA-CV-A463	0.594012	23	1	82	FEMALE	G2	Stage IVA	T4a	M0	N0
TCGA-CV-A464	3.62047	1722	0	48	MALE	G2	Stage III	T3	M0	N0
TCGA-CV-A465	0.624101	215	1	24	MALE	G1	Stage III	T3	M0	N0
TCGA-CV-A468	1.11331	464	1	42	MALE	G2	Stage IVA	T4a	M0	N2a
TCGA-CV-A6JD	0.074459	182	1	82	FEMALE	G3	unknown	unknown	unknown	unknown
TCGA-CV-A6JE	0.312206	1075	0	78	MALE	G2	unknown	unknown	unknown	unknown
TCGA-CV-A6JM	0.0418854	194	1	85	MALE	G2	unknown	unknown	unknown	unknown
TCGA-CV-A6JN	0.093411	906	0	53	MALE	G1	unknown	unknown	unknown	unknown
TCGA-CV-A6JO	0.1838	197	1	69	MALE	G2	Stage IVA	T3	M0	N2c
TCGA-CV-A6JT	0.428575	852	0	65	MALE	G2	Stage II	T2	M0	N0
TCGA-CV-A6JU	2.07753	110	0	61	FEMALE	G2	Stage IVB	T4b	M0	N0
TCGA-CV-A6JY	0.366445	646	0	69	MALE	G1	Stage IVA	T4a	M0	N0
TCGA-CV-A6JZ	0.378503	714	0	68	MALE	G2	Stage II	T2	M0	N0
TCGA-CV-A6K0	0.810499	606	0	58	MALE	G3	Stage I	T1	M0	N0
TCGA-CV-A6K1	0.184277	685	0	65	MALE	G2	Stage IVA	T4a	M0	N0
TCGA-CV-A6K2	0.397589	317	1	79	MALE	G1	Stage IVA	T4	M0	N0
TCGA-CX-7082	1.63409	11	1	82	MALE	G2	Stage IVA	T2	unknown	N2b
TCGA-CX-7085	2.23528	321	0	77	FEMALE	G2	Stage I	T1	unknown	N0
TCGA-CX-7086	0.387913	573	0	53	MALE	G2	Stage III	T3	unknown	N1
TCGA-CX-7219	0.494688	1045	0	47	MALE	G2	Stage IVA	T4a	unknown	N2c
TCGA-CX-A4AQ	5.74948	1555	0	56	MALE	G3	Stage IVA	T2	M0	N2b
TCGA-D6-6515	1.32903	403	1	82	FEMALE	G3	Stage II	T2	unknown	N0
TCGA-D6-6516	0.32097	773	0	69	MALE	G2	Stage I	T1	unknown	N0
TCGA-D6-6517	0.906603	292	0	59	MALE	G2	Stage III	T3	unknown	N0
TCGA-D6-6823	0.186714	701	0	50	MALE	G2	Stage II	T2	unknown	N0
TCGA-D6-6824	1.75182	77	0	61	MALE	G2	Stage IVA	T4a	unknown	N0
TCGA-D6-6825	0.559589	491	0	73	MALE	G2	Stage I	T1	unknown	N0
TCGA-D6-6826	1.9252	348	1	64	FEMALE	G2	Stage IVA	T4a	unknown	N2b
TCGA-D6-6827	16.86	568	0	55	FEMALE	G3	Stage I	T1	unknown	N0
TCGA-D6-8568	1.09942	759	0	62	MALE	G2	Stage II	T2	M0	N0
TCGA-D6-8569	0.238113	770	0	52	MALE	G2	Stage II	T2	M0	N0
TCGA-D6-A4Z9	0.392197	539	0	59	MALE	G2	Stage IVA	T2	M0	N2
TCGA-D6-A4ZB	0.868449	376	0	61	MALE	G2	Stage III	T3	M0	N0
TCGA-D6-A6EK	0.401454	875	0	67	MALE	G1	Stage III	T2	M0	N1
TCGA-D6-A6EM	1.46272	232	0	65	FEMALE	G2	Stage III	T2	M0	N1
TCGA-D6-A6EN	0.11133	687	0	71	MALE	G3	Stage III	T2	M0	N1
TCGA-D6-A6EO	0.468294	759	0	44	MALE	G2	Stage IVA	T4a	M0	N0
TCGA-D6-A6EP	1.48107	424	0	62	MALE	G3	Stage III	T3	M0	N0
TCGA-D6-A6EQ	0.475411	368	0	57	MALE	G3	Stage IVA	T4a	M0	N1
TCGA-D6-A6ES	0.0518001	389	0	50	MALE	G2	Stage IVA	T4a	M0	N0
TCGA-D6-A74Q	0.749347	710	0	67	MALE	G3	Stage IVA	T4a	M0	N0
TCGA-DQ-5624	1.14773	1778	0	43	FEMALE	G2	unknown	unknown	unknown	unknown
TCGA-DQ-5625	8.25237	1133	1	52	FEMALE	G2	unknown	unknown	unknown	unknown
TCGA-DQ-5629	0.177587	941	1	64	MALE	G2	unknown	unknown	unknown	unknown
TCGA-DQ-5630	1.95017	1030	0	73	MALE	G2	unknown	unknown	unknown	unknown
TCGA-DQ-5631	0.403916	548	1	52	MALE	G3	unknown	unknown	unknown	unknown
TCGA-DQ-7588	0.0691292	427	1	66	MALE	G3	unknown	unknown	unknown	unknown
TCGA-DQ-7591	1.94166	622	0	62	MALE	G4	unknown	unknown	unknown	unknown
TCGA-DQ-7592	0.426468	1143	0	57	MALE	G2	unknown	unknown	unknown	unknown
TCGA-F7-7848	2.29772	1131	0	47	MALE	G2	Stage IVA	T4a	M0	N1
TCGA-F7-8298	0.476681	995	0	58	MALE	G1	Stage I	T1	M0	N0
TCGA-F7-8489	0.365339	658	0	48	MALE	G1	Stage II	T2	M0	N0
TCGA-F7-A50G	1.25152	616	0	66	MALE	G1	Stage III	T3	M0	N1
TCGA-F7-A50I	0.746466	92	0	72	MALE	G2	Stage IVA	T4a	M0	N0
TCGA-F7-A50J	0.323549	947	0	67	FEMALE	G2	Stage III	T3	M0	N0
TCGA-F7-A61S	0.229556	576	0	62	MALE	G1	Stage III	T3	M0	N0
TCGA-F7-A61V	0.39833	759	0	54	MALE	G1	Stage II	T2	M0	N0
TCGA-F7-A61W	0.250457	14	0	51	MALE	G2	Stage IVA	T2	M0	N2b
TCGA-F7-A620	0.239175	543	0	47	MALE	G1	Stage III	T3	M0	N1
TCGA-F7-A622	0.147703	359	1	75	MALE	G1	Stage III	T3	M0	unknown
TCGA-F7-A623	0.637883	616	0	70	MALE	G1	Stage IVA	T1	M0	N2b
TCGA-F7-A624	0.202949	378	0	73	MALE	G3	Stage II	T2	M0	unknown
TCGA-H7-7774	0.227924	407	0	75	FEMALE	G2	Stage IVA	T4a	unknown	N0
TCGA-H7-8501	0.0966216	461	0	54	MALE	unknown	Stage IVA	T4a	M0	N1
TCGA-H7-8502	0.0253491	458	0	50	MALE	G2	Stage IVA	T4a	M0	N2b
TCGA-H7-A6C4	1.12472	414	0	35	FEMALE	G2	Stage IVA	T2	M0	N2b
TCGA-H7-A76A	2.37471	637	0	57	MALE	G2	unknown	unknown	unknown	N2b
TCGA-HD-7229	0.148061	1027	0	60	MALE	G3	Stage IVA	T4a	unknown	N0
TCGA-HD-7753	0.215585	866	0	62	MALE	G2	Stage I	T1	unknown	N0
TCGA-HD-7754	2.146	783	0	69	MALE	G1	Stage IVA	T2	unknown	N2b
TCGA-HD-7831	0.878258	667	0	74	MALE	G2	Stage IVA	T2	unknown	N2
TCGA-HD-7832	0.0662232	836	0	52	MALE	G2	Stage IVA	T4a	unknown	N0
TCGA-HD-8224	3.04126	446	1	63	MALE	G3	Stage IVA	T3	M0	N2c
TCGA-HD-8314	3.12308	670	0	58	MALE	G4	Stage III	T1	unknown	N1
TCGA-HD-8634	0.148159	385	1	51	FEMALE	G2	Stage I	T1	unknown	N0
TCGA-HD-8635	3.2329	695	0	61	FEMALE	G2	Stage III	T1	unknown	N1
TCGA-HD-A4C1	0.11884	11	0	41	FEMALE	G1	Stage IVA	T4a	unknown	N2b
TCGA-HD-A633	0.0764936	421	0	74	MALE	G2	Stage IVA	T4a	unknown	N0
TCGA-HD-A634	1.89351	130	1	56	MALE	G3	Stage IVA	T3	unknown	N2b
TCGA-HD-A6HZ	1.1654	111	0	79	FEMALE	G2	Stage III	T2	unknown	N1
TCGA-HD-A6I0	0.0400536	210	0	56	MALE	G1	Stage IVA	T4a	unknown	N1
TCGA-HL-7533	0.341176	1057	0	65	MALE	G3	unknown	unknown	unknown	unknown
TCGA-IQ-7630	0.209846	485	0	49	MALE	G3	Stage II	T2	M0	N0
TCGA-IQ-7631	3.41716	1172	0	60	FEMALE	G1	Stage II	T2	unknown	N0
TCGA-IQ-7632	0.689257	441	0	68	FEMALE	G1	Stage IVA	T4a	M0	N0
TCGA-IQ-A61E	0.279843	1147	0	55	FEMALE	G2	Stage III	T3	unknown	N0
TCGA-IQ-A61G	0.0819082	360	0	57	MALE	G2	Stage IVA	T4a	unknown	N2c
TCGA-IQ-A61H	1.70174	1138	0	76	MALE	G2	Stage II	T2	unknown	N0
TCGA-IQ-A61I	2.16927	2	1	63	MALE	G3	Stage IVA	T1	M0	N2b
TCGA-IQ-A61J	0.485108	1021	0	54	MALE	G1	Stage IVA	T2	M0	N2b
TCGA-IQ-A61O	0.723807	421	1	43	MALE	unknown	Stage IVA	T2	unknown	N2b
TCGA-IQ-A6SG	0.0713424	579	0	61	FEMALE	G2	Stage III	T3	M0	N0
TCGA-IQ-A6SH	0.370265	471	0	55	MALE	G1	Stage III	T2	M0	N1
TCGA-KU-A66S	0.730625	406	1	69	FEMALE	G2	Stage III	T1	unknown	N1
TCGA-KU-A66T	2.05152	552	0	53	FEMALE	G2	Stage IVA	T4	unknown	N0
TCGA-KU-A6H7	0.826041	586	0	55	FEMALE	G2	Stage IVA	T2	M0	N2a
TCGA-KU-A6H8	8.56042	327	1	41	MALE	G3	Stage IVA	T2	M0	N2b
TCGA-MT-A51W	0.552198	437	0	52	FEMALE	G2	Stage I	T1	M0	N0
TCGA-MT-A51X	0.651656	242	0	30	MALE	G1	Stage IVA	T1	M0	N2b
TCGA-MT-A67A	0.563026	914	0	85	FEMALE	G2	Stage I	T1	unknown	N0
TCGA-MT-A67D	0.907364	56	0	55	MALE	G2	Stage II	T2	M0	N0
TCGA-MT-A67F	0.0913504	384	0	60	FEMALE	G2	Stage IVA	T4	unknown	N0
TCGA-MT-A7BN	0.520399	469	0	74	MALE	G3	Stage IVA	unknown	unknown	unknown
TCGA-MZ-A5BI	2.97798	217	1	53	MALE	unknown	unknown	unknown	unknown	unknown
TCGA-MZ-A6I9	1.4197	489	1	68	MALE	G2	unknown	unknown	unknown	unknown
TCGA-MZ-A7D7	0.240476	547	0	51	MALE	unknown	Stage IVA	T3	unknown	N2b
TCGA-P3-A5Q5	1.26698	910	0	54	MALE	G3	Stage IVA	T2	unknown	N2
TCGA-P3-A5Q6	0.582228	480	1	49	MALE	G3	Stage IVA	T4a	unknown	N2b
TCGA-P3-A5QA	0.684473	2182	0	41	MALE	G3	Stage I	T1	unknown	unknown
TCGA-P3-A5QE	0.846649	1559	0	49	MALE	G2	Stage III	T2	unknown	N1
TCGA-P3-A5QF	0.319266	330	1	49	MALE	G2	Stage IVA	T4	unknown	N2b
TCGA-P3-A6SW	2.70924	1120	0	50	MALE	G3	Stage IVB	T3	unknown	N3
TCGA-P3-A6SX	0.250002	1430	1	67	MALE	G2	Stage III	T2	unknown	N1
TCGA-P3-A6T0	0.116908	578	0	47	FEMALE	G2	Stage IVA	T4a	unknown	N0
TCGA-P3-A6T2	0.239595	2298	0	45	MALE	G2	Stage IVA	T3	unknown	N2b
TCGA-P3-A6T3	0.139042	577	1	49	MALE	G2	Stage IVA	T3	unknown	N2
TCGA-P3-A6T4	0.397237	62	1	54	MALE	G2	Stage IVA	T4a	unknown	N1
TCGA-P3-A6T5	0.425663	882	1	79	FEMALE	G2	Stage IVA	T4a	unknown	N0
TCGA-P3-A6T6	0.983421	395	1	53	MALE	G3	Stage IVA	T4a	unknown	unknown
TCGA-P3-A6T7	0.630878	487	1	55	MALE	G2	Stage IVA	T3	unknown	N2b
TCGA-P3-A6T8	1.53181	400	0	54	MALE	G3	Stage IVA	T4a	unknown	N2
TCGA-QK-A64Z	0.743754	641	1	79	FEMALE	G1	Stage IVA	T4	unknown	unknown
TCGA-QK-A652	1.06327	645	0	60	MALE	G2	Stage III	T1	unknown	N1
TCGA-QK-A6IF	8.30515	704	0	61	MALE	unknown	unknown	unknown	unknown	unknown
TCGA-QK-A6IG	0.197627	222	1	69	MALE	G2	Stage III	T2	M0	N1
TCGA-QK-A6IH	0.0585483	653	0	65	FEMALE	G2	Stage IVB	T4b	M0	N2b
TCGA-QK-A6II	0.0457297	284	1	52	MALE	G2	Stage IVA	T4a	M0	N2c
TCGA-QK-A6IJ	0.0980525	387	0	71	MALE	G3	Stage III	T2	M0	N1
TCGA-QK-A6V9	1.27781	833	0	56	MALE	G2	Stage II	T2	M0	unknown
TCGA-QK-A6VB	0.222226	641	0	66	MALE	G2	Stage IVA	T4a	M0	N0
TCGA-QK-A6VC	0.472756	600	0	62	FEMALE	G2	Stage IVA	T4a	M0	N1
TCGA-QK-A8Z7	0.964601	392	0	59	MALE	unknown	Stage IVA	T4a	M0	N2c
TCGA-QK-A8Z8	0.488194	171	1	60	FEMALE	G2	Stage IVC	T3	M1	N1
TCGA-QK-A8Z9	1.20869	449	1	56	MALE	G2	Stage IVA	T4a	M0	N2b
TCGA-QK-A8ZA	0.205085	371	1	60	MALE	G2	unknown	T2	unknown	N2b
TCGA-QK-A8ZB	1.81757	542	0	68	MALE	G2	Stage IVA	T4a	M0	N0
TCGA-QK-AA3J	0.868768	466	0	69	MALE	G3	Stage I	T1	M0	N0
TCGA-QK-AA3K	4.05636	253	0	60	MALE	G2	Stage IVA	T3	unknown	N2b
TCGA-RS-A6TO	0.0889687	387	1	82	FEMALE	G2	Stage IVA	T4	M0	N2c
TCGA-RS-A6TP	0.302814	516	0	58	MALE	G3	Stage II	T2	M0	N0
TCGA-T2-A6WX	0.260811	209	1	73	FEMALE	G1	unknown	unknown	unknown	unknown
TCGA-T2-A6WZ	0.633283	484	1	53	MALE	G2	unknown	T3	unknown	N2b
TCGA-T2-A6X0	2.46105	216	0	49	MALE	G2	unknown	unknown	unknown	unknown
TCGA-T2-A6X2	0.181161	987	0	82	MALE	G1	Stage III	T3	unknown	N0
TCGA-T3-A92M	0.720634	417	0	52	MALE	G2	Stage IVA	T4a	unknown	N2c
TCGA-T3-A92N	0.0744633	95	1	79	MALE	G3	Stage IVA	T2	unknown	N2c
TCGA-TN-A7HI	1.09419	412	0	56	MALE	G3	Stage IVA	T2	M0	N2b
TCGA-TN-A7HJ	0.522072	403	0	51	MALE	G2	Stage IVA	T4a	M0	N2b
TCGA-TN-A7HL	0.827357	619	0	59	MALE	G2	Stage IVA	T3	M0	N2b
TCGA-UF-A718	14.9736	1971	0	62	MALE	G2	Stage IVA	T4a	M0	N0
TCGA-UF-A719	0.232101	1663	0	54	MALE	G1	Stage II	T2	M0	N0
TCGA-UF-A71A	0.455716	86	1	67	MALE	G1	Stage IVA	T4a	M0	N2c
TCGA-UF-A71B	0.844729	1506	0	50	MALE	G2	Stage IVA	T4	M0	N0
TCGA-UF-A71D	0.348574	1461	0	54	FEMALE	G2	Stage IVA	T4a	M0	N0
TCGA-UF-A71E	0.668266	1504	1	63	MALE	G3	Stage IVA	T4a	M0	N0
TCGA-UF-A7J9	0.712232	1358	0	75	MALE	G2	Stage IVA	T4a	M0	N0
TCGA-UF-A7JA	0.870381	2265	0	66	FEMALE	G2	Stage IVA	T4a	M0	N1
TCGA-UF-A7JC	0.138641	546	1	42	MALE	G1	Stage IVA	T3	M0	N2b
TCGA-UF-A7JD	0.568454	739	1	71	MALE	G3	Stage IVA	T4	M0	N2b
TCGA-UF-A7JF	0.315382	1686	0	80	MALE	G2	Stage IVA	T4a	M0	N2a
TCGA-UF-A7JH	0.315374	896	0	59	MALE	G1	Stage IVA	T4a	M0	N0
TCGA-UF-A7JJ	2.14308	549	0	68	MALE	G1	Stage IVA	T4a	M0	N0
TCGA-UF-A7JK	0.278117	424	1	59	MALE	G2	Stage IVA	T4a	M0	N2b
TCGA-UF-A7JO	0.255459	631	1	79	FEMALE	G2	Stage IVA	T4a	M0	N0
TCGA-UF-A7JS	0.536667	680	1	59	MALE	G2	Stage IVA	T4a	M0	N2b
TCGA-UF-A7JT	0.400844	993	1	72	FEMALE	G3	Stage IVA	T4a	M0	N0
TCGA-UF-A7JV	0.172132	90	1	62	FEMALE	G2	Stage IVA	T4a	M0	N2b
TCGA-UP-A6WW	0.483396	518	0	58	MALE	G2	unknown	unknown	unknown	unknown
TCGA-WA-A7GZ	0.45495	625	1	58	MALE	G2	unknown	T2	unknown	N0
TCGA-WA-A7H4	1.35859	443	0	69	MALE	G3	Stage II	T2	unknown	N0

## Sheet: Supplementary table S2
Table S2. Results of co-expression analysis of FRZB-related genes.
Gene_name	cor_pearson	p_pearson
FOXP1	0.402716	5.37742e-21
PLCE1	0.461603	7.37624e-28
SETDB2	0.403409	4.54338e-21
ZNF781	0.408259	1.38227e-21
GUCY1A1	0.506556	4.47683e-34
PTPRB	0.612148	6.04952e-53
DGKD	0.412416	4.90767e-22
UPP1	-0.515001	2.38003e-35
H6PD	0.522908	1.41394e-36
FCGR2B	0.456945	2.88977e-27
PHLDA2	-0.449195	2.6765e-26
EPB41L2	0.409029	1.14243e-21
EPHA3	0.567877	3.35781e-44
PDE5A	0.542334	9.94822e-40
HEY2	0.42355	2.85152e-23
CD1C	0.489742	1.21557e-31
FGFBP1	-0.417627	1.31294e-22
CD79B	0.623801	1.75169e-55
VNN2	0.412932	4.312e-22
BTLA	0.576577	8.1682e-46
DOCK10	0.567498	3.93752e-44
GALNT16	0.542114	1.08278e-39
NLGN3	0.402413	5.78727e-21
CRYBB1	0.435783	1.10431e-24
SLC18A2	0.431174	3.81781e-24
RGS20	-0.451405	1.42722e-26
PRG4	0.427153	1.10962e-23
POU6F1	0.618808	2.2086e-54
LYZ	0.466623	1.65362e-28
NR2F1	0.514184	3.17256e-35
ZNF566	0.498009	8.03631e-33
SYNJ1	0.446939	5.06324e-26
ZNF132	0.421424	4.95074e-23
ICA1	0.446978	5.00756e-26
WAS	0.490133	1.07088e-31
CDH6	0.48983	1.18152e-31
SPI1	0.409751	9.54859e-22
ZNF780A	0.423076	3.22583e-23
APPL1	0.405939	2.44807e-21
ERO1B	0.462415	5.80098e-28
FCGRT	0.491262	7.41897e-32
ZFHX2	0.409147	1.10951e-21
SLA	0.469767	6.39916e-29
FGF10	0.549489	6.07823e-41
IL10RA	0.533478	2.88674e-38
LRIG1	0.528946	1.55725e-37
NR5A2	0.511553	7.96551e-35
FXYD6	0.519716	4.45932e-36
UBE2J1	0.466194	1.88096e-28
EOMES	0.415409	2.30773e-22
PBX1	0.5393	3.18908e-39
FCRL1	0.486582	3.36715e-31
SORBS2	0.424705	2.10941e-23
RARRES1	0.43035	4.75673e-24
PRPH2	0.406871	1.9472e-21
CDO1	0.446681	5.4446e-26
LSAMP	0.540522	1.9979e-39
GPR171	0.414184	3.14597e-22
LIMD2	0.523962	9.65184e-37
CDON	0.508082	2.65053e-34
LRRC32	0.451884	1.24466e-26
DCP2	0.411317	6.46358e-22
CALHM2	0.522741	1.50214e-36
ATP2A3	0.589846	2.2668e-48
EYA2	0.425028	1.93869e-23
CD96	0.480757	2.14303e-30
LY86	0.448542	3.2204e-26
SLC14A1	0.412158	5.2356e-22
TP53INP1	0.523561	1.11624e-36
ACAP1	0.408782	1.21452e-21
P2RY12	0.464252	3.36148e-28
AGO4	0.408693	1.24162e-21
DDR2	0.472478	2.8005e-29
FUT8	0.403601	4.33592e-21
ATP8B2	0.431871	3.16916e-24
KCNA5	0.581823	8.22745e-47
GALM	0.438437	5.35851e-25
SMAD6	0.439119	4.44634e-25
RRAGD	0.40449	3.49105e-21
ATP10A	0.439795	3.69313e-25
PTPRM	0.587013	8.14921e-48
RNF125	0.522341	1.73579e-36
PLEKHO2	0.43105	3.94664e-24
SEPTIN6	0.426903	1.18515e-23
LPIN2	0.425076	1.91447e-23
PTPN18	0.419929	7.27923e-23
TFEC	0.458712	1.72559e-27
PIK3R3	0.477697	5.58662e-30
FHIT	0.400143	1.00141e-20
VCAM1	0.609887	1.82768e-52
TMEM273	0.582041	7.47095e-47
CASS4	0.442942	1.54801e-25
ZKSCAN8	0.414664	2.78699e-22
CD200	0.560214	8.10009e-43
KIF21B	0.453146	8.66705e-27
CADPS2	0.519197	5.36988e-36
TNFRSF17	0.527316	2.83758e-37
SNRPN	0.46795	1.10899e-28
USHBP1	0.534375	2.06122e-38
TNFSF12	0.520406	3.48237e-36
GYPC	0.641651	1.38207e-59
IQSEC1	0.525757	5.02103e-37
ABCD2	0.509012	1.92285e-34
F10	0.53772	5.82336e-39
C16orf74	-0.466821	1.55783e-28
ITPR1	0.536649	8.74312e-39
ABCB4	0.603973	3.16337e-51
NRROS	0.618349	2.78185e-54
CYBRD1	0.404519	3.46668e-21
FAM162B	0.589893	2.21846e-48
N4BP2L1	0.480909	2.04297e-30
CYP7B1	0.480899	2.04962e-30
TBC1D9	0.41236	4.97721e-22
LGALS2	0.441212	2.49908e-25
CACNA2D1	0.486034	4.01385e-31
TSPAN8	0.423465	2.91552e-23
ANKRD6	0.426823	1.2103e-23
ARHGAP31	0.572448	4.83173e-45
FCRL2	0.500718	3.24586e-33
OR2I1P	0.441214	2.49813e-25
PCDH12	0.473658	1.95009e-29
RGL1	0.548532	8.86882e-41
RARB	0.539349	3.12991e-39
ZNF583	0.401676	6.91896e-21
SATB1	0.588664	3.87233e-48
IRF8	0.553032	1.48495e-41
PHC1	0.457588	2.3966e-27
ELN	0.638716	6.81984e-59
SERPINF1	0.474178	1.66161e-29
IGIP	0.470309	5.42783e-29
TCEANC2	0.411897	5.59061e-22
FBLN5	0.604055	3.04185e-51
NAAA	0.415581	2.20925e-22
ZAP70	0.423951	2.56829e-23
FYN	0.533377	2.99826e-38
ZNF852	0.434243	1.67513e-24
SSTR3	0.418522	1.04441e-22
TACC1	0.456091	3.70421e-27
KCTD7	0.409793	9.44929e-22
BCL6B	0.512172	6.41749e-35
PLA2G4C	0.46377	3.87975e-28
NFATC4	0.422917	3.36165e-23
TNS2	0.597064	8.20735e-50
IQCN	0.436193	9.88123e-25
SARM1	0.471373	3.9258e-29
SMAP2	0.495836	1.65304e-32
LTB	0.489883	1.16135e-31
GRM2	0.423376	2.98312e-23
FLT3	0.625368	7.83285e-56
ZC3H10	0.489216	1.4413e-31
NLRC3	0.546411	2.03938e-40
ECSCR	0.460218	1.10959e-27
LAIR1	0.403299	4.66678e-21
NFAM1	0.503111	1.44783e-33
PPM1L	0.427977	8.92641e-24
LDLRAD2	0.469714	6.5044e-29
TNFRSF13B	0.515374	2.08616e-35
SIT1	0.477825	5.36883e-30
ZHX2	0.41177	5.76995e-22
RHOH	0.470559	5.0305e-29
LMCD1	0.434409	1.60158e-24
ZNF540	0.506998	3.8467e-34
CPD	0.404886	3.16889e-21
GGT5	0.414986	2.5688e-22
PLA1A	0.66223	1.14367e-64
SCML4	0.439874	3.61396e-25
ADAM22	0.471158	4.19245e-29
CLIC6	0.463153	4.66114e-28
CLECL1	0.465555	2.27748e-28
TAL2	0.413933	3.35178e-22
ZFP82	0.453207	8.51546e-27
PLXNC1	0.523597	1.10183e-36
ASB8	0.417935	1.21348e-22
SEPTIN1	0.502105	2.03463e-33
NFIX	0.478718	4.06241e-30
TMEM170B	0.560965	5.95067e-43
CHRDL2	0.453762	7.26032e-27
ADCY4	0.543028	7.60736e-40
MZB1	0.481075	1.93943e-30
SLC2A4	0.502274	1.9215e-33
CRACD	0.473096	2.31704e-29
KLRB1	0.543486	6.37222e-40
CDNF	0.426623	1.27561e-23
FNBP1	0.487766	2.30138e-31
LILRB1	0.417302	1.42634e-22
FGD2	0.458798	1.68283e-27
DOCK2	0.57159	6.96912e-45
GFRA1	0.638046	9.79505e-59
ZNF354C	0.438964	4.63883e-25
SLC1A7	0.420516	6.25763e-23
ABI3BP	0.615189	1.34774e-53
RUBCNL	0.573489	3.09308e-45
EPDR1	0.413111	4.12251e-22
ADCY6	0.512197	6.36263e-35
CGGBP1	0.427198	1.09643e-23
CLIC5	0.535338	1.43482e-38
TRIM23	0.407492	1.67092e-21
NBEA	0.476306	8.60954e-30
FAIM2	0.459497	1.37113e-27
BCL9	0.402501	5.66552e-21
HSF5	0.428169	8.48473e-24
KIAA1755	0.483136	1.01084e-30
TNFSF4	0.426397	1.35396e-23
ARHGAP6	0.646533	9.33804e-61
OR51E1	0.496963	1.13764e-32
CARD8	0.577685	5.04759e-46
BIN2	0.514059	3.31451e-35
ATP8A1	0.613795	2.68711e-53
SHISA3	0.442609	1.69794e-25
CD69	0.420444	6.37409e-23
ZNF445	0.429386	6.14665e-24
MGAT4A	0.591375	1.13024e-48
SLCO5A1	0.512575	5.57585e-35
SPARCL1	0.564629	1.30719e-43
SYNE3	0.495782	1.68247e-32
CARF	0.42267	3.58414e-23
FMOD	0.553937	1.03353e-41
C2orf88	0.593424	4.42122e-49
PLPPR4	0.489784	1.19921e-31
DOCK8	0.52881	1.63754e-37
WDFY4	0.588481	4.20659e-48
SCUBE2	0.571638	6.82548e-45
SCAMP5	0.457694	2.32349e-27
UPK3A	0.484131	7.3681e-31
UBD	0.430768	4.25538e-24
PDE4B	0.541808	1.21861e-39
PRKD1	0.478696	4.09013e-30
KCNQ3	0.427119	1.11953e-23
ACSM5	0.492659	4.70036e-32
TMEM121B	0.401265	7.6416e-21
NOVA2	0.498778	6.21648e-33
IGLL1	0.42192	4.35442e-23
LRRC70	0.457707	2.31465e-27
MLLT6	0.440391	3.13447e-25
JAM2	0.663383	5.77241e-65
GIMAP7	0.606209	1.08399e-51
TXNDC16	0.418348	1.09197e-22
PRKN	0.456357	3.42849e-27
FERMT3	0.483046	1.04024e-30
ASRGL1	0.458879	1.64365e-27
PREX1	0.594615	2.55421e-49
SALL2	0.42657	1.29367e-23
ZNF862	0.502275	1.9209e-33
STAB1	0.428113	8.61092e-24
RERG	0.468481	9.44795e-29
ICAM2	0.639228	5.16825e-59
EBF3	0.454239	6.32752e-27
CACNB2	0.553318	1.32467e-41
CDH23	0.416795	1.62313e-22
CLEC14A	0.621215	6.54589e-55
ADGRL4	0.538121	4.99896e-39
P2RY13	0.479689	2.9976e-30
PRKAR2B	0.620302	1.03943e-54
POU2F2	0.449001	2.82814e-26
ZBTB37	0.407642	1.61011e-21
FMO2	0.464427	3.19073e-28
GIMAP8	0.554533	8.13433e-42
METTL7A	0.551924	2.31185e-41
FBN1	0.473942	1.7871e-29
CYP2U1	0.507047	3.78324e-34
P2RY8	0.671888	3.39877e-67
GATM	0.432439	2.72166e-24
PPM1H	0.450066	2.09e-26
RASGRF2	0.471351	3.95204e-29
INSR	0.559728	9.88215e-43
CADM1	0.456185	3.60425e-27
ORMDL2	-0.401854	6.62675e-21
GPR65	0.494472	2.59247e-32
TMEM272	0.426908	1.18343e-23
ZNF615	0.404578	3.41663e-21
CUBN	0.546757	1.78149e-40
FMO3	0.426834	1.2069e-23
NAGA	0.400214	9.84539e-21
RGL4	0.494774	2.34711e-32
SUN2	0.418999	9.2415e-23
CBX6	0.403344	4.61559e-21
CDH5	0.560824	6.30606e-43
APBB1	0.551531	2.7035e-41
RIC3	0.402857	5.1963e-21
CREBRF	0.545551	2.85461e-40
TXNDC5	0.413471	3.76503e-22
C1QTNF7	0.53342	2.95034e-38
GRID1	0.406381	2.19652e-21
MAP2K6	0.403586	4.35205e-21
GPRC5B	0.49279	4.50419e-32
AKAP5	0.408978	1.15681e-21
LCA5	0.440458	3.07677e-25
SH3BP5	0.567714	3.59538e-44
ITGAM	0.442382	1.808e-25
RSPO1	0.597656	6.22919e-50
CLEC2D	0.472685	2.62871e-29
LRRK2	0.448636	3.13648e-26
CLDN11	0.60593	1.23987e-51
CA5B	0.476211	8.86507e-30
C14orf132	0.400852	8.44116e-21
MAST3	0.44716	4.75773e-26
SLC25A39	-0.425235	1.8365e-23
TSPAN12	0.549465	6.13559e-41
SLC16A4	0.410281	8.36872e-22
ZBTB40	0.403484	4.46094e-21
ASPA	0.425688	1.63095e-23
ZFP3	0.414051	3.25348e-22
LCP2	0.460224	1.10747e-27
LDLRAD4	0.552418	1.89824e-41
ORAI2	0.500415	3.59357e-33
KCNMB1	0.425011	1.94726e-23
TM6SF1	0.557723	2.2391e-42
CBX7	0.563922	1.75421e-43
VPREB3	0.486558	3.39341e-31
HERPUD1	0.502458	1.80587e-33
CD180	0.594881	2.25879e-49
FAM78A	0.580523	1.45849e-46
SUSD5	0.500849	3.10604e-33
RHOBTB3	0.42029	6.63301e-23
ZNF471	0.426859	1.19898e-23
PLXND1	0.478931	3.80074e-30
RNF144A	0.400843	8.46086e-21
ADAMTS9	0.524207	8.82954e-37
TESC	0.505136	7.27364e-34
DCHS1	0.567857	3.3865e-44
SBK1	0.406168	2.31464e-21
UBASH3A	0.516986	1.17971e-35
IL21R	0.52095	2.86446e-36
KCNAB2	0.456125	3.66753e-27
PDE3A	0.432172	2.92316e-24
TBXAS1	0.42883	7.12386e-24
GAB3	0.547202	1.49624e-40
COL14A1	0.628945	1.22589e-56
CD302	0.592434	6.96324e-49
KCNJ8	0.518394	7.14968e-36
PTPRN2	0.425066	1.91954e-23
CXorf21	0.52598	4.62849e-37
SMIM10	0.429917	5.33746e-24
CHI3L1	0.425879	1.55097e-23
PTPN22	0.403626	4.31006e-21
FAM171A1	0.537777	5.69841e-39
ADORA1	0.500914	3.03912e-33
ARID5B	0.438109	5.86224e-25
NEURL1B	0.401341	7.50186e-21
ADA2	0.568472	2.61311e-44
IRAG1	0.485943	4.13225e-31
RBPMS	0.421813	4.47599e-23
ARSG	0.484867	5.82807e-31
CD40LG	0.569612	1.61405e-44
PLD4	0.511528	8.03533e-35
ACACB	0.590499	1.68491e-48
FAM117A	0.471961	3.28026e-29
SYNPO2	0.50794	2.78277e-34
ANGPT1	0.483835	8.09555e-31
ADH1B	0.456242	3.54543e-27
LPL	0.499939	4.21611e-33
SYT11	0.614997	1.48215e-53
ZNF154	0.488848	1.62371e-31
TNFRSF1B	0.498863	6.04431e-33
CEP68	0.462869	5.07095e-28
SCARF1	0.511634	7.74375e-35
KDM8	0.401468	7.27488e-21
CCL19	0.66407	3.83619e-65
ZNF831	0.570796	9.77149e-45
BICC1	0.443286	1.40665e-25
AQP1	0.637935	1.03994e-58
FCER2	0.476569	7.93408e-30
FCRL3	0.561006	5.8494e-43
NOSTRIN	0.573147	3.58233e-45
SLAIN1	0.421981	4.28536e-23
ZMAT1	0.495488	1.85455e-32
MAP3K3	0.501754	2.28986e-33
FAM124B	0.449385	2.53627e-26
GLCCI1	0.523467	1.15487e-36
GIMAP5	0.517572	9.58008e-36
KIAA0825	0.412961	4.28019e-22
CRABP1	0.430961	4.04111e-24
TIMD4	0.429937	5.30985e-24
DENND11	0.433965	1.80563e-24
EVI2B	0.572904	3.97504e-45
RNF157	0.516808	1.25632e-35
PCM1	0.408454	1.31731e-21
KCTD20	0.439876	3.6115e-25
ZNF780B	0.42855	7.67211e-24
ARID5A	0.403819	4.11132e-21
FAM184A	0.428885	7.01944e-24
CARMIL2	0.436199	9.86424e-25
RASSF2	0.698859	8.68274e-75
PALD1	0.430033	5.17489e-24
FCMR	0.528501	1.8346e-37
WIPF1	0.576984	6.84466e-46
UBE2QL1	0.426129	1.45262e-23
STAMBPL1	0.400222	9.82659e-21
CD48	0.527308	2.84595e-37
FUCA1	0.488692	1.70733e-31
SLC25A45	0.448894	2.91527e-26
ZEB2	0.539605	2.83844e-39
STAP1	0.516711	1.30046e-35
ANGEL2	0.411528	6.13048e-22
PLPP3	0.645849	1.36651e-60
FBLN2	0.429718	5.62782e-24
TNIK	0.42948	5.99494e-24
CD28	0.6014	1.07375e-50
CLIP3	0.536296	9.99093e-39
RTL5	0.552417	1.89923e-41
PRR29	0.479384	3.29818e-30
NHSL2	0.5255	5.51475e-37
CD200R1	0.435285	1.26391e-24
KLHL15	0.434139	1.72253e-24
SIRPG	0.419582	7.95773e-23
PDE4DIP	0.461918	6.72067e-28
SOX4	0.40282	5.24281e-21
ATP1B2	0.495365	1.93114e-32
PTPRC	0.538493	4.33954e-39
PTGIS	0.495491	1.85231e-32
GTF2IRD2	0.448964	2.85802e-26
ZBTB20	0.464172	3.44259e-28
ACSS3	0.422955	3.32903e-23
ADAMTS10	0.543867	5.49551e-40
SLC46A3	0.412685	4.58733e-22
PLEK	0.503846	1.12811e-33
RCAN2	0.540382	2.10781e-39
GGA2	0.415974	1.99997e-22
P2RY10	0.588756	3.71513e-48
TIFAB	0.503446	1.29223e-33
TNFSF8	0.567471	3.98257e-44
GPR18	0.486591	3.35812e-31
EDNRB	0.582286	6.70516e-47
DISP1	0.545643	2.75397e-40
LHFPL6	0.441396	2.37559e-25
PLEKHG1	0.461406	7.81924e-28
PDE1A	0.614609	1.79701e-53
S1PR1	0.641159	1.80856e-59
HERC1	0.477339	6.24528e-30
XKR8	0.419536	8.0522e-23
ZNF181	0.447946	3.81147e-26
PPIP5K2	0.403186	4.79621e-21
CDK19	0.403698	4.23431e-21
GIPC3	0.476566	7.94113e-30
BICRAL	0.443632	1.27762e-25
SLC12A7	0.406011	2.40531e-21
CNR2	0.515603	1.92428e-35
KCNJ2	0.415546	2.22908e-22
NFATC2	0.533991	2.38172e-38
SLAMF1	0.534898	1.69368e-38
TXNDC15	0.459659	1.30768e-27
BFSP2	0.436869	8.22235e-25
FLT4	0.44855	3.2131e-26
AKT3	0.437572	6.7886e-25
SLC35F1	0.478995	3.72611e-30
ARNT2	0.450121	2.05761e-26
SP4	0.450249	1.98416e-26
MILR1	0.504653	8.57346e-34
SELENBP1	0.472306	2.95216e-29
GRAP	0.487661	2.38103e-31
ADORA2A	0.537572	6.16065e-39
TMEM200A	0.425508	1.70961e-23
PHOSPHO1	0.40617	2.31319e-21
ZNF527	0.409762	9.52383e-22
THBS4	0.458578	1.79485e-27
LXN	0.445354	7.90082e-26
COX4I2	0.445052	8.59665e-26
PBXIP1	0.507978	2.7467e-34
NCF4	0.464137	3.47796e-28
ARID1B	0.40742	1.70064e-21
PRTG	0.444764	9.31808e-26
RAB37	0.556708	3.38086e-42
PABPC5	0.483457	9.12959e-31
GDF10	0.517209	1.09007e-35
CCDC170	0.503234	1.38839e-33
MS4A2	0.480921	2.0355e-30
RHOJ	0.57347	3.11866e-45
ZNF70	0.409174	1.10191e-21
FZD8	0.409198	1.09555e-21
BHLHA15	0.455695	4.15404e-27
ARHGAP25	0.430869	4.14152e-24
TMEM71	0.449828	2.23679e-26
TXK	0.425192	1.8573e-23
RTL6	0.424478	2.23875e-23
FES	0.4078	1.54839e-21
PPP1R16B	0.618659	2.38033e-54
PIK3CG	0.584688	2.30755e-47
SYTL2	0.410093	8.76984e-22
ITGBL1	0.485968	4.09982e-31
LMO4	0.470594	4.97822e-29
ZFP14	0.529478	1.27929e-37
SMAD4	0.443435	1.34969e-25
LZTS1	0.508491	2.30141e-34
CLIC2	0.479504	3.17653e-30
MNDA	0.413186	4.04554e-22
SPATA6	0.429732	5.60613e-24
FCRLA	0.507088	3.73034e-34
CCR4	0.603682	3.63515e-51
ZBED3	0.585796	1.40716e-47
ARHGEF15	0.597807	5.80426e-50
SLC35E2B	0.494684	2.41765e-32
ZFP2	0.457509	2.45221e-27
DOK3	0.468549	9.25614e-29
NTN4	0.412323	5.02452e-22
PADI2	0.427476	1.01891e-23
KLHL6	0.486511	3.44539e-31
KATNAL2	0.403685	4.24849e-21
CAPN6	0.403496	4.44802e-21
ARL6IP5	0.419693	7.73424e-23
CDKN1B	0.40382	4.11077e-21
POGZ	0.40936	1.05228e-21
KIT	0.621267	6.37449e-55
TNFRSF11B	0.45328	8.34009e-27
COL15A1	0.49326	3.86017e-32
EPM2A	0.486244	3.75278e-31
RECK	0.447233	4.66135e-26
SHE	0.648958	2.4041e-61
SFMBT2	0.471839	3.40501e-29
CAMK1	0.470788	4.69251e-29
MAP4K1	0.554579	7.9841e-42
MCF2L	0.472405	2.86424e-29
CD2	0.454508	5.85618e-27
HECW2	0.518464	6.97489e-36
ST8SIA4	0.46781	1.15667e-28
MYCN	0.478676	4.1163e-30
FGR	0.48783	2.25489e-31
VWF	0.503445	1.29254e-33
VSTM4	0.513564	3.94393e-35
NLRC4	0.427842	9.25136e-24
TBC1D17	0.416272	1.85421e-22
LILRA1	0.421155	5.30681e-23
GHRL	0.503747	1.16698e-33
CD247	0.437515	6.8942e-25
ZNF347	0.412453	4.86241e-22
ADAM28	0.497848	8.47901e-33
ARHGEF6	0.649923	1.39679e-61
PKP3	-0.459073	1.5526e-27
MEI1	0.446872	5.15925e-26
LTA	0.524593	7.67538e-37
MEOX2	0.561128	5.56388e-43
FRMD4A	0.4628	5.17616e-28
UBL3	0.428259	8.28492e-24
CPNE5	0.581902	7.94704e-47
DCLK2	0.500612	3.3634e-33
SOBP	0.507304	3.46353e-34
HMCN1	0.468362	9.79249e-29
TRAT1	0.496187	1.47178e-32
GDF3	0.454314	6.19197e-27
GASK1B	0.420599	6.12499e-23
ATOH8	0.476065	9.27796e-30
CLGN	0.408678	1.24616e-21
KCNA2	0.419903	7.32833e-23
FAM107B	0.474826	1.36091e-29
SEMA6C	0.461311	8.04162e-28
BCOR	0.411977	5.47877e-22
LGALS9	0.441325	2.42258e-25
CD93	0.505484	6.45927e-34
TAGAP	0.529799	1.136e-37
ANXA2	-0.403779	4.1524e-21
PEAK1	0.48378	8.23845e-31
INMT	0.644405	3.04105e-60
CCDC97	0.419093	9.02191e-23
FCRL5	0.534404	2.03922e-38
IL3RA	0.555645	5.19628e-42
MAN2A2	0.469347	7.27019e-29
FAM160B1	0.408102	1.4372e-21
PTPRJ	0.481379	1.76194e-30
TLR7	0.542559	9.11835e-40
P2RX1	0.497266	1.02897e-32
ZNF302	0.421341	5.05724e-23
PPM1D	0.446245	6.15414e-26
TSPAN11	0.486955	2.9877e-31
FMNL3	0.524477	8.00399e-37
ADGRG2	0.409042	1.13869e-21
CXCR3	0.488647	1.73256e-31
AC008878.3	0.416073	1.95038e-22
ANOS1	0.403442	4.50736e-21
ZFPM2	0.432679	2.55143e-24
KLF2	0.524717	7.33573e-37
DYRK1B	0.432951	2.37204e-24
JCAD	0.499993	4.14049e-33
GZMM	0.474382	1.56028e-29
CTSS	0.469338	7.2887e-29
WDR48	0.422016	4.2473e-23
OLFML1	0.531782	5.44065e-38
CYRIA	0.443951	1.16887e-25
PPM1K	0.530579	8.5094e-38
GARRE1	0.402195	6.10158e-21
TESPA1	0.57546	1.32406e-45
CELF2	0.644909	2.30098e-60
ITGA7	0.408209	1.39942e-21
SEMA4D	0.440562	2.98972e-25
MTFR1L	0.424082	2.48247e-23
ZDHHC15	0.411474	6.21416e-22
DET1	0.502779	1.62008e-33
RHOD	-0.401253	7.6624e-21
FAM102B	0.517451	1.00005e-35
C16orf54	0.411067	6.88008e-22
CCR6	0.544357	4.54406e-40
RGS16	0.465349	2.42238e-28
PI16	0.494639	2.45402e-32
LOXL1	0.424969	1.96904e-23
ZNF843	0.436302	9.59085e-25
NR2F2	0.564999	1.12082e-43
COL4A4	0.542614	8.92723e-40
KLRG1	0.646797	8.06144e-61
ARRB1	0.522911	1.41275e-36
PPM1M	0.505	7.61852e-34
BTN1A1	0.421894	4.38316e-23
MITF	0.587952	5.34016e-48
ZNF382	0.460634	9.81685e-28
GTF2IRD2B	0.453086	8.81906e-27
ZNF253	0.454928	5.18619e-27
KCNA3	0.605631	1.43087e-51
SMOC2	0.548972	7.45471e-41
GP5	0.429487	5.98318e-24
VAV1	0.46902	8.02649e-29
SAMD3	0.461134	8.47231e-28
PKIA	0.505007	7.59959e-34
RAB3C	0.451395	1.43108e-26
PXK	0.43482	1.43341e-24
PAPSS2	0.501096	2.85861e-33
ZNF420	0.409537	1.00697e-21
FAM189A2	0.414218	3.11938e-22
ADRA2A	0.577717	4.97768e-46
CYBB	0.458761	1.70112e-27
SMARCA2	0.477858	5.31361e-30
ZNF106	0.4285	7.7734e-24
PRELP	0.679196	3.58488e-69
CD1E	0.475884	9.81193e-30
CD34	0.620422	9.78434e-55
ACVR2A	0.405338	2.83685e-21
RAPGEF2	0.403533	4.40818e-21
ZNF454	0.413487	3.74979e-22
LAT2	0.41763	1.31184e-22
CSF2RA	0.440849	2.76233e-25
DIPK2B	0.545923	2.46812e-40
ENPP2	0.603834	3.38095e-51
RAB33A	0.458401	1.89041e-27
MADD	0.405056	3.03983e-21
ACOXL	0.421662	4.65496e-23
PIK3AP1	0.421274	5.14601e-23
JSRP1	0.444469	1.01174e-25
KRBA2	0.413165	4.0669e-22
AMIGO1	0.43302	2.3287e-24
ETV1	0.470206	5.6007e-29
MAGEH1	0.451538	1.37402e-26
PLA2G2D	0.560276	7.89385e-43
REM1	0.5348	1.75721e-38
FGF7	0.536784	8.30673e-39
ZC3H6	0.48136	1.77277e-30
RGN	0.48725	2.71713e-31
F5	0.536707	8.55261e-39
SLCO2A1	0.410991	7.01152e-22
NIPSNAP3B	0.495325	1.95702e-32
FAM180B	0.460685	9.67174e-28
PARM1	0.631315	3.53983e-57
ACSM3	0.411578	6.05529e-22
PDGFRA	0.519753	4.4013e-36
ABCA6	0.568353	2.74761e-44
TMEM178B	0.491608	6.62637e-32
ACVRL1	0.548993	7.39345e-41
ST6GAL1	0.609369	2.35275e-52
ABCB1	0.637703	1.17823e-58
SCIMP	0.535484	1.35781e-38
KANK2	0.463959	3.66749e-28
ANXA6	0.58155	9.28287e-47
SLC43A1	0.420506	6.27413e-23
RERE	0.448892	2.91667e-26
EMILIN1	0.404405	3.56437e-21
PPIL6	0.406328	2.22524e-21
TENT5C	0.592243	7.60004e-49
ARHGAP26	0.480983	1.99645e-30
KSR1	0.408625	1.26261e-21
SELPLG	0.482131	1.38956e-30
CACNA2D2	0.465874	2.07026e-28
CSF1R	0.431542	3.46066e-24
PACSIN1	0.438915	4.70219e-25
MRAS	0.449955	2.15757e-26
LILRA4	0.421788	4.50486e-23
GLRB	0.412785	4.47447e-22
CLCN4	0.500128	3.95748e-33
GPD1	0.413469	3.76703e-22
KDR	0.545244	3.21792e-40
FGL2	0.469528	6.88138e-29
CXCR6	0.415904	2.03569e-22
THSD7A	0.512915	4.95002e-35
FILIP1	0.407758	1.56457e-21
PYGL	-0.412206	5.1731e-22
LPAR4	0.470265	5.50065e-29
PTGER4	0.444926	8.90488e-26
PDGFRB	0.429543	5.89622e-24
PNMA2	0.437902	6.2025e-25
PLAC9	0.527847	2.3343e-37
ICAM3	0.555832	4.81729e-42
COL6A6	0.438191	5.73168e-25
LAX1	0.57907	2.75811e-46
CTTNBP2	0.428439	7.89956e-24
ZEB1	0.536346	9.80494e-39
EGFLAM	0.432893	2.40892e-24
ZBED1	0.42616	1.44082e-23
ZNF175	0.411029	6.94534e-22
S100A10	-0.492628	4.74854e-32
TFPI	0.493652	3.39417e-32
SPATA13	0.592986	5.40641e-49
SPIB	0.505403	6.64062e-34
COL4A3	0.473016	2.37463e-29
ZNF582	0.448277	3.47138e-26
RSPO3	0.547113	1.54928e-40
CFP	0.555386	5.76736e-42
INPP5D	0.483501	9.0035e-31
C3orf18	0.447812	3.95829e-26
SYNE1	0.623197	2.38605e-55
PDGFD	0.579033	2.80361e-46
CLSTN3	0.429524	5.92526e-24
C19orf33	-0.443039	1.50668e-25
GMFG	0.447692	4.09539e-26
SLC7A2	0.494916	2.23946e-32
CHRD	0.472069	3.17432e-29
TAMALIN	0.404762	3.26637e-21
SNTB1	0.555088	6.50437e-42
CGNL1	0.581363	1.00802e-46
NFIC	0.451086	1.5634e-26
C1orf127	0.402421	5.77539e-21
HSD11B1	0.440432	3.09929e-25
SLC29A3	0.406233	2.27793e-21
CYSLTR1	0.624748	1.07773e-55
CNR1	0.449283	2.61077e-26
GREM2	0.461207	8.2912e-28
ADGRA2	0.500142	3.93894e-33
ZNF385D	0.508003	2.72288e-34
UCP2	0.523069	1.33391e-36
TCIM	0.485403	4.91271e-31
FRMD3	0.464095	3.52186e-28
EMCN	0.645736	1.4547e-60
FOXP3	0.492792	4.5009e-32
LBH	0.413122	4.11089e-22
LPIN1	0.41329	3.94027e-22
ABCA9	0.566053	7.21716e-44
CRTC3	0.414911	2.61813e-22
MYO1F	0.491621	6.59862e-32
PDZRN4	0.444501	1.00265e-25
EIF5A	-0.431588	3.41837e-24
IGDCC4	0.492197	5.46733e-32
GMIP	0.412506	4.79848e-22
CACNA2D4	0.409249	1.08177e-21
ZBTB18	0.48613	3.89299e-31
NCR3	0.477816	5.38358e-30
ST8SIA1	0.412136	5.26484e-22
PECAM1	0.634359	7.06526e-58
CRLF2	0.40151	7.20155e-21
IRAG2	0.532132	4.77424e-38
MAP3K14	0.410857	7.25032e-22
KANK3	0.524906	6.84712e-37
TRAF1	0.448456	3.29982e-26
PLCL1	0.653752	1.58554e-62
PODXL	0.556811	3.24281e-42
ATP6V0E2	0.415196	2.436e-22
IL2RB	0.491294	7.34076e-32
ZNF671	0.534353	2.07844e-38
NR1D2	0.413088	4.14575e-22
C4A	0.513164	4.5362e-35
DYRK1A	0.415268	2.39164e-22
KCND1	0.448326	3.42377e-26
GUCY1A2	0.40523	2.91306e-21
EMID1	0.409189	1.09801e-21
PLVAP	0.531643	5.72826e-38
ABCA8	0.563999	1.69869e-43
HGF	0.469313	7.34334e-29
PGM5	0.585669	1.48947e-47
ATP8B4	0.50933	1.72296e-34
GEM	0.404958	3.11354e-21
SH2D5	-0.427299	1.0676e-23
KCNN2	0.411701	5.87145e-22
SMPDL3B	0.407102	1.83948e-21
ARSB	0.516958	1.19141e-35
TSPOAP1	0.450105	2.06712e-26
ITGB7	0.435657	1.14282e-24
XPC	0.455485	4.41471e-27
TXLNB	0.403863	4.06775e-21
LRRC4B	0.474691	1.41875e-29
COMP	0.400925	8.29416e-21
DMD	0.463821	3.82113e-28
PDE1B	0.453423	8.00415e-27
TMEM47	0.54184	1.20358e-39
GXYLT2	0.40239	5.8202e-21
SIGLEC8	0.425075	1.91474e-23
TMEM119	0.520547	3.31123e-36
PREX2	0.618791	2.22758e-54
BCL2L11	0.451312	1.46538e-26
FBLN1	0.532942	3.52855e-38
TCF4	0.531556	5.91712e-38
PCDH17	0.413949	3.33807e-22
DLC1	0.448748	3.03829e-26
DOK1	0.50341	1.3081e-33
SPN	0.532399	4.32168e-38
CILP	0.424436	2.26286e-23
LPXN	0.415138	2.47168e-22
BLK	0.42434	2.32089e-23
AKAP12	0.402774	5.30176e-21
AXIN2	0.47955	3.13174e-30
CPXM2	0.525957	4.66732e-37
TMX4	0.457676	2.33582e-27
RBPJ	0.402566	5.57599e-21
RAB9B	0.475184	1.21823e-29
TNFRSF19	0.479197	3.49687e-30
AOX1	0.50526	6.97214e-34
AVPR2	0.497155	1.06757e-32
ZNF43	0.447837	3.93118e-26
RALGAPA2	0.464505	3.11731e-28
EBF1	0.610738	1.20697e-52
CD79A	0.564006	1.69356e-43
ADAMTSL2	0.448302	3.44666e-26
DAB2	0.479552	3.12909e-30
PRRX1	0.498598	6.60205e-33
STS	0.420619	6.09355e-23
CD3E	0.472922	2.44428e-29
ZNF792	0.406182	2.3063e-21
PHTF1	0.410914	7.14675e-22
HGSNAT	0.425182	1.86229e-23
ENPP4	0.530125	1.00696e-37
SPNS3	0.451721	1.30379e-26
ZNF37A	0.401247	7.67481e-21
GPR174	0.532921	3.55552e-38
OXER1	0.496856	1.17894e-32
CHRDL1	0.568682	2.39177e-44
ZNF41	0.416739	1.64643e-22
FAT4	0.585339	1.72575e-47
THEMIS	0.443615	1.28359e-25
TRAF5	0.441935	2.04671e-25
RNF146	0.407585	1.63269e-21
ECM2	0.458947	1.61123e-27
TACR1	0.508947	1.96655e-34
ZNF570	0.422404	3.84068e-23
RBP5	0.498629	6.53513e-33
RNF180	0.516468	1.41753e-35
DOK6	0.414704	2.75864e-22
KANSL1L	0.431323	3.66874e-24
MEGF8	0.46574	2.15466e-28
TVP23A	0.418697	9.98654e-23
TBC1D10C	0.474241	1.62958e-29
SPOCK2	0.56976	1.51639e-44
FOXO4	0.447183	4.72687e-26
CPQ	0.438921	4.69349e-25
SH2D1A	0.523415	1.17691e-36
GPIHBP1	0.546952	1.65023e-40
UTRN	0.489131	1.48147e-31
TLR5	0.443973	1.16187e-25
GPSM3	0.486494	3.46392e-31
FMNL1	0.46005	1.16579e-27
ARHGAP9	0.47566	1.0516e-29
NUTF2	-0.400784	8.58213e-21
GPR55	0.497157	1.06664e-32
C7	0.588656	3.88551e-48
EBF2	0.470224	5.57074e-29
TMEM233	0.44044	3.09219e-25
RASGRP3	0.641331	1.64569e-59
SSBP2	0.432317	2.81177e-24
DPEP2	0.412722	4.54558e-22
AMPH	0.422051	4.2085e-23
IGSF6	0.409661	9.76556e-22
ITGB2	0.45214	1.15668e-26
LAMA2	0.528557	1.79737e-37
SNAI3	0.490187	1.0522e-31
CRTAM	0.404343	3.61834e-21
PTGFR	0.508553	2.25315e-34
THY1	0.404943	3.12478e-21
GPRASP1	0.635465	3.91822e-58
FAM13C	0.604679	2.25782e-51
CYP1B1	0.509895	1.41694e-34
CEP85L	0.464518	3.10453e-28
SLC8A1	0.430082	5.10875e-24
PAK3	0.424157	2.43435e-23
NR2C2	0.4166	1.70554e-22
LCP1	0.426267	1.40089e-23
COLEC12	0.474399	1.5523e-29
PARD3B	0.551875	2.35726e-41
CD22	0.531632	5.75182e-38
PARVG	0.485158	5.31206e-31
TUB	0.456326	3.45995e-27
BTK	0.557377	2.57677e-42
SAP30L	0.482349	1.29689e-30
SELE	0.519569	4.70128e-36
IL2	0.418979	9.28917e-23
ZNF775	0.424214	2.39832e-23
FAM107A	0.576809	7.38411e-46
RHBDL3	0.402784	5.28916e-21
SLC40A1	0.510981	9.72026e-35
DERL3	0.567047	4.75954e-44
TSPYL5	0.414039	3.26294e-22
ZCCHC24	0.48094	2.02368e-30
USP13	0.425337	1.78797e-23
BCL2	0.632536	1.85841e-57
ZBTB47	0.434621	1.51237e-24
GNG2	0.522969	1.38316e-36
PIK3R6	0.519527	4.77087e-36
RUNX1T1	0.552935	1.54383e-41
FCRL4	0.439738	3.75129e-25
CPE	0.517529	9.72894e-36
FAM155A	0.484123	7.38669e-31
ESAM	0.555273	6.03773e-42
FHL5	0.547698	1.23154e-40
PLCL2	0.650619	9.42521e-62
LDB2	0.603635	3.71652e-51
DMGDH	0.455011	5.06358e-27
MAN2B1	0.469984	5.99084e-29
FAM110D	0.589947	2.1653e-48
GZMK	0.497463	9.6373e-33
P4HTM	0.403314	4.65023e-21
TOP2B	0.421294	5.11887e-23
HDAC6	0.401515	7.19309e-21
PTP4A3	0.482895	1.09128e-30
RTN1	0.412752	4.5117e-22
TLR1	0.457448	2.49599e-27
BANK1	0.537122	7.30772e-39
MYOCD	0.418168	1.14354e-22
SLIT2	0.424932	1.98815e-23
CRTAC1	0.403521	4.42135e-21
SV2B	0.471731	3.51932e-29
ID4	0.472483	2.79652e-29
IRF4	0.549652	5.69763e-41
RAI2	0.662619	9.08432e-65
SLC2A10	0.418423	1.07121e-22
ZNF135	0.400563	9.05066e-21
FAM172A	0.470214	5.58685e-29
FLT1	0.416486	1.75599e-22
ZCCHC18	0.485653	4.53457e-31
GJA5	0.552813	1.62107e-41
LRRN1	0.518034	8.12862e-36
RGS13	0.511426	8.32562e-35
EZH1	0.453999	6.78137e-27
CCR2	0.584538	2.46765e-47
HSPA12B	0.527564	2.59023e-37
TSHZ1	0.462146	6.28238e-28
YPEL1	0.579716	2.07883e-46
EPS8	0.410527	7.87119e-22
EFHD1	0.470471	5.16707e-29
TNFRSF13C	0.49518	2.05298e-32
JCHAIN	0.523725	1.05196e-36
BEND5	0.495275	1.98922e-32
TBC1D5	0.426868	1.19596e-23
SKAP1	0.549673	5.65271e-41
IFT172	0.419619	7.88279e-23
ARMCX2	0.433005	2.33782e-24
FGFR1	0.47232	2.9397e-29
CCDC69	0.488762	1.66919e-31
PRDM6	0.42236	3.88459e-23
C11orf21	0.412654	4.62341e-22
ZNF835	0.553136	1.42428e-41
CCDC80	0.499126	5.53571e-33
RNASE6	0.435825	1.09175e-24
PDK4	0.432894	2.40858e-24
DPYSL2	0.54941	6.2708e-41
DEPP1	0.408079	1.44521e-21
SEPTIN4	0.477372	6.18128e-30
IGFBP5	0.507598	3.13075e-34
ZNF689	0.402688	5.41341e-21
CD83	0.41957	7.98286e-23
PLEKHB1	0.409311	1.06508e-21
TMEM150C	0.544348	4.55941e-40
OTULINL	0.492695	4.64652e-32
IGLL5	0.481094	1.92744e-30
SETMAR	0.409137	1.11217e-21
CYFIP2	0.565308	9.85134e-44
HAAO	0.491947	5.93269e-32
DNAH1	0.400564	9.04986e-21
CYSLTR2	0.481196	1.86639e-30
GIMAP2	0.406898	1.93435e-21
USP19	0.404769	3.26086e-21
ANKRD55	0.482496	1.23826e-30
ETFBKMT	0.413687	3.56577e-22
ZNF25	0.52851	1.82906e-37
VASH1	0.593132	5.05668e-49
CNNM3	0.405706	2.59235e-21
ACE	0.488147	2.03562e-31
BMERB1	0.4528	9.57317e-27
PDIK1L	0.430318	4.79767e-24
SLC7A7	0.419923	7.29084e-23
AGT	0.439981	3.50891e-25
CLEC3B	0.598085	5.09758e-50
CYP4V2	0.41572	2.13311e-22
GPR183	0.435344	1.2437e-24
FZD1	0.421162	5.29746e-23
ARHGDIB	0.440644	2.92301e-25
ANKS1B	0.400313	9.61408e-21
RBMS3	0.400334	9.56445e-21
NOVA1	0.408228	1.393e-21
CNTNAP1	0.410638	7.65722e-22
HLA-DQA1	0.427753	9.472e-24
SARDH	0.414728	2.74195e-22
CD3G	0.478293	4.63899e-30
CCL2	0.447853	3.91274e-26
ABI3	0.465556	2.27691e-28
ITM2A	0.640891	2.09253e-59
BHMT2	0.552081	2.17161e-41
C16orf89	0.409987	9.00537e-22
TAPT1	0.423204	3.11971e-23
ROR1	0.409962	9.06105e-22
RORB	0.405266	2.88722e-21
GJA4	0.624283	1.36853e-55
TLR10	0.540122	2.32861e-39
SPRY1	0.445468	7.65287e-26
CTSO	0.461403	7.82475e-28
DPT	0.584953	2.0506e-47
PLXDC1	0.420446	6.37123e-23
TCEANC	0.464135	3.48084e-28
GNG7	0.657192	2.18465e-63
ZNF333	0.450553	1.81995e-26
CD99L2	0.461307	8.04932e-28
PARP15	0.496639	1.26677e-32
CCKAR	0.526215	4.24659e-37
SAMSN1	0.412069	5.35471e-22
RASAL3	0.478138	4.86967e-30
TMEM252	0.494168	2.86542e-32
CD27	0.550472	4.11815e-41
ADPRH	0.512621	5.48574e-35
TNFAIP8L2	0.421618	4.70817e-23
SLC35E2A	0.454173	6.44987e-27
KLF9	0.416553	1.72624e-22
NR3C2	0.590179	1.94819e-48
RUNX1	0.408081	1.44477e-21
FAM174B	0.452176	1.14469e-26
CYTIP	0.523476	1.15134e-36
ELMO1	0.465636	2.22299e-28
FBXL7	0.518039	8.11358e-36
SYNM	0.400243	9.77719e-21
S100A11	-0.488447	1.84818e-31
ZNF620	0.406912	1.92755e-21
LAPTM5	0.44006	3.43286e-25
SLC6A6	0.441364	2.39623e-25
OGFRL1	0.406366	2.20479e-21
C18orf32	0.412033	5.40347e-22
ZNF33A	0.432355	2.78312e-24
ANK2	0.588713	3.78698e-48
FLI1	0.59834	4.5258e-50
PCDH18	0.483468	9.09888e-31
VASH2	0.505664	6.07362e-34
HTR2A	0.404861	3.18855e-21
CNOT6L	0.470799	4.67673e-29
ZCWPW2	0.410329	8.27011e-22
CYP27A1	0.597211	7.66482e-50
KCNT2	0.565026	1.10785e-43
NOTCH4	0.495674	1.74359e-32
PDZRN3	0.4866	3.34828e-31
DNAJB9	0.410189	8.56379e-22
SHROOM4	0.549877	5.21378e-41
PTPN5	0.497587	9.24613e-33
MAN1C1	0.656841	2.67749e-63
MIXL1	0.461239	8.2133e-28
LCK	0.456986	2.85562e-27
BST1	0.444393	1.03351e-25
JAML	0.416592	1.70906e-22
ZFAND4	0.450119	2.05902e-26
PRKCB	0.595264	1.89271e-49
RASGEF1B	0.427905	9.09804e-24
RIPOR2	0.565729	8.26299e-44
NEGR1	0.431557	3.44693e-24
PIK3R1	0.511332	8.60145e-35
MECOM	0.443236	1.42649e-25
TLR4	0.484119	7.39614e-31
SFN	-0.445327	7.96061e-26
APOLD1	0.497287	1.02165e-32
MICU3	0.41296	4.28211e-22
PKHD1L1	0.404034	3.9021e-21
ITGAL	0.509692	1.51995e-34
CD4	0.500706	3.25899e-33
VCAN	0.405639	2.63535e-21
CCR7	0.585833	1.38383e-47
PRKG1	0.417581	1.32836e-22
IL16	0.648964	2.39596e-61
SOX17	0.53901	3.56296e-39
CD300LG	0.419358	8.42834e-23
KLHL24	0.435698	1.13005e-24
TMEM176B	0.453043	8.92809e-27
SCYL3	0.406574	2.09462e-21
A2M	0.613976	2.45781e-53
HSPG2	0.43039	4.70659e-24
ARHGAP24	0.439261	4.27583e-25
TECPR1	0.423903	2.60096e-23
OLFML2B	0.439109	4.45869e-25
NCKAP1L	0.545254	3.20431e-40
CEP120	0.462114	6.34224e-28
KL	0.550781	3.64287e-41
ZNF331	0.421187	5.26337e-23
HCLS1	0.494564	2.51542e-32
ITGA9	0.608165	4.21995e-52
LY9	0.555866	4.75259e-42
RASSF4	0.453812	7.15644e-27
GBGT1	0.450102	2.06895e-26
CYP4X1	0.442028	1.99454e-25
RAMP3	0.566175	6.85735e-44
AMPD1	0.434233	1.67946e-24
AKNA	0.54006	2.38457e-39
HVCN1	0.593985	3.4154e-49
KCNN3	0.572855	4.05946e-45
TCL1A	0.440614	2.94736e-25
HLX	0.433991	1.79301e-24
SLC4A4	0.404311	3.64726e-21
SIGLEC10	0.405828	2.51598e-21
QPCT	0.400877	8.39029e-21
AC119396.1	0.525823	4.9006e-37
RGS5	0.774962	1.05561e-101
AFF3	0.562687	2.92566e-43
AR	0.49481	2.31904e-32
GALNT17	0.494763	2.35586e-32
TRPV2	0.42271	3.5476e-23
GP1BA	0.454926	5.18905e-27
SLCO2B1	0.460027	1.17343e-27
ANGPTL1	0.503502	1.26776e-33
ENOX1	0.433533	2.02813e-24
RIPOR3	0.421205	5.23795e-23
DOK5	0.443446	1.34555e-25
SLC25A20	0.466224	1.86364e-28
FAXDC2	0.48558	4.64228e-31
ZBTB46	0.411004	6.98771e-22
ENG	0.515662	1.88455e-35
ARHGAP20	0.461238	8.21542e-28
NPAS3	0.436369	9.41899e-25
C3orf70	0.449684	2.32971e-26
PDLIM3	0.410774	7.40191e-22
LRRC4C	0.482668	1.17253e-30
PIK3R5	0.495977	1.57773e-32
KLF15	0.429426	6.0815e-24
ZNF184	0.402833	5.22684e-21
ZNF423	0.594021	3.35951e-49
CLNK	0.498301	7.28958e-33
SLAMF6	0.559843	9.42818e-43
DCN	0.409074	1.12961e-21
LMF1	0.427992	8.89297e-24
DPY19L3	0.501733	2.30641e-33
PTGDS	0.61819	3.01208e-54
SOX18	0.404362	3.60149e-21
MED12	0.405669	2.6163e-21
APLNR	0.559616	1.03456e-42
ZNF660	0.504831	8.07148e-34
LIFR	0.431582	3.4237e-24
JAK3	0.507152	3.6483e-34
GNA14	0.509532	1.60652e-34
PODN	0.597264	7.47846e-50
SLC27A6	0.402812	5.25253e-21
CORO1A	0.472151	3.09497e-29
MGP	0.59945	2.69023e-50
RUNDC3B	0.43147	3.52742e-24
DKK2	0.525645	5.22971e-37
CREBL2	0.431086	3.9089e-24
ALOX5	0.506147	5.14862e-34
FZD4	0.55904	1.30952e-42
MAP1LC3C	0.551763	2.46532e-41
GIMAP6	0.621107	6.91331e-55
ZNF501	0.433251	2.18807e-24
GPD1L	0.453821	7.13704e-27
PLEKHO1	0.409316	1.06378e-21
CCPG1	0.518152	7.79396e-36
RASGRP2	0.541656	1.29182e-39
FAM13B	0.474359	1.57163e-29
LRRN4CL	0.488133	2.0451e-31
ZNF366	0.565345	9.7024e-44
NNT	0.400358	9.50876e-21
FAM110B	0.562861	2.72234e-43
S1PR2	0.406054	2.3805e-21
ACKR1	0.568053	3.11779e-44
MFAP4	0.617343	4.60579e-54
DAGLA	0.437596	6.74346e-25
GUCY1B1	0.551853	2.37775e-41
SNED1	0.633902	9.01094e-58
SLC26A2	0.452283	1.11014e-26
MEF2D	0.408944	1.16668e-21
CCDC102B	0.450042	2.10475e-26
SSTR2	0.429378	6.1597e-24
GAS7	0.442114	1.94758e-25
TGFB3	0.434291	1.6536e-24
MAU2	0.404698	3.31768e-21
CAND2	0.470421	5.24616e-29
LMAN1	0.411194	6.66486e-22
MYCT1	0.505016	7.57783e-34
TPBGL	0.400657	8.84734e-21
MEIS1	0.442554	1.72377e-25
BHLHE22	0.624806	1.04588e-55
GPR4	0.440357	3.16408e-25
SLC51B	0.47871	4.07286e-30
LYL1	0.484593	6.36118e-31
TLE2	0.519053	5.6524e-36
ST3GAL2	0.457579	2.40257e-27
PYHIN1	0.452369	1.0832e-26
IKZF4	0.49794	8.22247e-33
EVI2A	0.522784	1.47887e-36
PATZ1	0.416789	1.62563e-22
FRY	0.524037	9.39288e-37
ADAM33	0.46896	8.17273e-29
PLPP1	0.517337	1.04148e-35
FGD5	0.647861	4.44792e-61
TMEM204	0.465502	2.31421e-28
ATM	0.430443	4.64013e-24
MEF2C	0.526992	3.19549e-37
COLQ	0.530923	7.48784e-38
UCHL3	-0.465347	2.42354e-28
DEPTOR	0.45258	1.01967e-26
IQGAP2	0.47112	4.24049e-29
MARCHF1	0.455874	3.94424e-27
SIGLEC6	0.524843	7.00691e-37
HLA-DPB1	0.409591	9.93675e-22
REPIN1	0.442072	1.97012e-25
CD53	0.498831	6.10746e-33
SH2B3	0.414043	3.25987e-22
PNOC	0.475527	1.09577e-29
ITGA8	0.655976	4.41465e-63
IL17RB	0.456239	3.54856e-27
PIP5K1B	0.410087	8.78338e-22
PGPEP1	0.524199	8.85629e-37
MFNG	0.409924	9.14643e-22
STUM	0.507233	3.54832e-34
AMOT	0.552706	1.69184e-41
TTC28	0.493357	3.73994e-32
MTARC2	0.431779	3.24795e-24
ABCA2	0.413919	3.36377e-22
MAP3K12	0.403601	4.33595e-21
CD84	0.506294	4.89605e-34
TRAK2	0.445994	6.60343e-26
HNMT	0.50537	6.71549e-34
PKN1	0.421401	4.9793e-23
SLCO1C1	0.550528	4.02796e-41
CRBN	0.408057	1.4533e-21
CSGALNACT1	0.43715	7.61583e-25
DHH	0.529278	1.37733e-37
GNPTAB	0.428561	7.64996e-24
TGFBR3	0.412466	4.84753e-22
DNAJC5B	0.404095	3.8442e-21
GAPT	0.580581	1.42173e-46
LGR5	0.400828	8.49113e-21
CACNA1D	0.468975	8.13564e-29
IP6K1	0.400585	9.00216e-21
GRIN3A	0.40019	9.90247e-21
RNF115	0.416334	1.82489e-22
DLL4	0.501043	2.90972e-33
APBB1IP	0.554952	6.87043e-42
NAP1L3	0.463166	4.64281e-28
PAQR8	0.563115	2.45066e-43
DAAM2	0.522023	1.94692e-36
PIKFYVE	0.423322	3.02567e-23
ABCC9	0.527706	2.45903e-37
RASL12	0.637062	1.6641e-58
ZNF45	0.413897	3.38202e-22
CHPT1	0.481138	1.9008e-30
NTRK3	0.401591	7.06116e-21
TNFSF15	0.406104	2.35125e-21
MPEG1	0.499175	5.44557e-33
CX3CR1	0.554039	9.91962e-42
CCR5	0.474261	1.61978e-29
CR2	0.432604	2.60374e-24
CMKLR1	0.439861	3.62604e-25
CYB5RL	0.467067	1.44715e-28
CCDC149	0.431533	3.46869e-24
FCRL6	0.468104	1.05871e-28
ZNF619	0.434808	1.43806e-24
CCM2L	0.654536	1.01132e-62
RASGRP4	0.430253	4.88169e-24
CHDH	0.462482	5.68761e-28
PIM2	0.53784	5.56345e-39
MGAT3	0.536953	7.79187e-39
GASK1A	0.464625	3.00715e-28
TMEM108	0.467884	1.13146e-28
ZNF230	0.418339	1.09446e-22
FGF18	0.556103	4.31858e-42
MVB12B	0.424733	2.09406e-23
JAM3	0.450221	2.00007e-26
PPP1R12B	0.550255	4.48808e-41
ITGA4	0.482596	1.19962e-30
PLCB2	0.464078	3.54027e-28
YPEL2	0.408007	1.47143e-21
FCN1	0.450135	2.04964e-26
AP1S2	0.462602	5.48913e-28
MARF1	0.448031	3.72088e-26
OMD	0.461324	8.0088e-28
CACNA1C	0.459999	1.18345e-27
TMEM156	0.488864	1.61538e-31
DIO2	0.439329	4.19674e-25
ADAMDEC1	0.45482	5.3515e-27
TOX	0.413427	3.80755e-22
TIGIT	0.441938	2.0446e-25
PKIG	0.406755	2.00368e-21
NUGGC	0.500037	4.07961e-33
LIX1L	0.442601	1.70162e-25
TM4SF18	0.489112	1.49064e-31
ADGRF5	0.50698	3.87027e-34
CPA3	0.446592	5.58132e-26
JADE1	0.499281	5.25565e-33
RCSD1	0.62583	6.17385e-56
XYLT1	0.405074	3.02661e-21
CCR8	0.460163	1.12754e-27
RNF130	0.469238	7.51331e-29
ELOVL2	0.485539	4.70336e-31
HUNK	0.459583	1.33708e-27
PYGO1	0.419667	7.78618e-23
SLC25A53	0.434716	1.47427e-24
LTBP3	0.44546	7.66825e-26
IKZF1	0.605069	1.87337e-51
NPY1R	0.448417	3.33662e-26
LEF1	0.447017	4.95344e-26
PHACTR1	0.52816	2.08028e-37
ITGA1	0.410933	7.11328e-22
FAM149A	0.424085	2.48003e-23
BOC	0.510853	1.01615e-34
BMP6	0.42562	1.66031e-23
ARHGAP30	0.521252	2.57043e-36
TEK	0.60007	2.0107e-50
SULT1C4	0.514408	2.93169e-35
TNRC6C	0.54554	2.86615e-40
CD37	0.560055	8.64438e-43
CR1	0.506285	4.91208e-34
ANKRD44	0.617779	3.70211e-54
GIMAP1	0.602555	6.21257e-51
IL2RA	0.408607	1.26824e-21
MEGF10	0.407924	1.50158e-21
IPCEF1	0.576018	1.04049e-45
BNC2	0.485061	5.47807e-31
PPP1R14B	-0.408831	1.19994e-21
PRND	0.417966	1.20417e-22
CCL14	0.522306	1.75785e-36
PDE7B	0.528092	2.13344e-37
SEMA3G	0.634179	7.77759e-58
MPDZ	0.433502	2.04525e-24
POPDC2	0.534373	2.06337e-38
IKZF3	0.52823	2.02778e-37
CLEC10A	0.486284	3.70564e-31
SEMA5A	0.491427	7.03063e-32
SELL	0.589037	3.27073e-48
COL8A1	0.413435	3.79954e-22
HIGD1B	0.497091	1.09055e-32
USP51	0.455302	4.6546e-27
KRT17	-0.465725	2.1647e-28
CXCL12	0.587832	5.63699e-48
ETV6	0.453396	8.0653e-27
TNS1	0.533254	3.13933e-38
SORCS1	0.428338	8.1136e-24
APOD	0.51468	2.66402e-35
TRIM8	0.404613	3.38744e-21
IL6ST	0.467569	1.24402e-28
ECRG4	0.418735	9.89022e-23
FOSL1	-0.414504	2.90209e-22
PLN	0.435728	1.12077e-24
NDNF	0.418712	9.94782e-23
BMF	0.589609	2.52454e-48
CD5	0.555851	4.78037e-42
SH2D3C	0.605496	1.52709e-51
LIN7A	0.449663	2.34423e-26
GRAP2	0.510065	1.33554e-34
GPRIN3	0.555136	6.37938e-42
ZNF546	0.56318	2.38619e-43
ADGRD1	0.494878	2.26817e-32
CXCR5	0.501254	2.71081e-33
HHEX	0.472994	2.39079e-29
PIP4K2A	0.433076	2.29335e-24
PTGIR	0.45053	1.83153e-26
HAND2	0.482442	1.25955e-30
KLHDC1	0.500374	3.64322e-33
PLCXD3	0.408655	1.25338e-21
IL2RG	0.466308	1.8176e-28
TNS3	0.448805	2.9895e-26
TNXB	0.573549	3.0145e-45
TMEM176A	0.476308	8.60355e-30
NCOA1	0.424899	2.00518e-23
DENND4B	0.416767	1.63455e-22
S100A16	-0.41168	5.90189e-22
RAMP2	0.635728	3.40294e-58
S100A2	-0.46588	2.06639e-28
WDR7	0.503293	1.36105e-33
ADAMTS8	0.45356	7.69535e-27
ENPP1	0.401074	8.00127e-21
CNTN4	0.511114	9.27916e-35
ZDHHC2	0.40159	7.06407e-21
ZNF362	0.427185	1.10036e-23
RAB42	0.463858	3.77967e-28
NRIP2	0.656817	2.71421e-63
SORBS1	0.480374	2.41737e-30
AC136428.1	0.492816	4.46533e-32
ABCA3	0.430494	4.57709e-24
MAML3	0.437591	6.75319e-25
IRAK3	0.462955	4.94321e-28
ANTXR1	0.447559	4.25112e-26
KLHL14	0.425244	1.83187e-23
MYRIP	0.542475	9.42025e-40
TTC3	0.425445	1.73832e-23
ART4	0.483352	9.44007e-31
WDTC1	0.409104	1.12135e-21
LARGE1	0.412691	4.58096e-22
CNRIP1	0.520662	3.17655e-36
PDGFRL	0.458101	2.06328e-27
LMO2	0.521591	2.27488e-36
ZNF225	0.425687	1.63125e-23
CXCR4	0.584975	2.03087e-47
ST6GALNAC3	0.537377	6.63392e-39
ASPN	0.41031	8.30866e-22
CLU	0.408775	1.21655e-21
HLA-DMB	0.4199	7.33342e-23
ZC3H12D	0.558078	1.93772e-42
COL6A5	0.429569	5.85571e-24
COQ8A	0.485987	4.07521e-31
MYLIP	0.478084	4.9521e-30
ASAH1	0.434852	1.42099e-24
SLIT3	0.559951	9.0211e-43
MS4A6A	0.42147	4.89174e-23
PEAK3	0.401837	6.65341e-21
KCNAB1	0.437974	6.08324e-25
PKDCC	0.434181	1.70321e-24
MDFIC	0.431384	3.60979e-24
HTR2B	0.489735	1.21827e-31
RNF150	0.595173	1.97362e-49
HLA-DOA	0.451584	1.35588e-26
SSPN	0.401922	6.51785e-21
MS4A1	0.558808	1.4396e-42
ZNF521	0.564726	1.2553e-43
CD1D	0.429378	6.15942e-24
ZNF827	0.419983	7.17896e-23
OGN	0.471474	3.80609e-29
SVIP	0.4964	1.37122e-32
F8	0.48156	1.664e-30
NIBAN3	0.459834	1.24212e-27
C4B	0.486411	3.55703e-31
ADCYAP1	0.407209	1.79174e-21
RAB39B	0.461399	7.83555e-28
IL34	0.508176	2.56583e-34
DISC1	0.408145	1.42208e-21
C10orf143	0.472044	3.198e-29
ENTPD1	0.607455	5.94823e-52
EPC1	0.45361	7.58408e-27
ADGRG5	0.421545	4.79712e-23
ARMCX3	0.422314	3.93081e-23
TCN2	0.419719	7.68283e-23
HTR6	0.411972	5.48634e-22
SASH3	0.535315	1.44707e-38
CHST14	0.413886	3.39161e-22
CD19	0.539523	2.92888e-39
ARHGAP15	0.587134	7.71788e-48
SYNRG	0.419008	9.22116e-23
PIEZO2	0.538623	4.13004e-39
TMEM100	0.444531	9.94497e-26
GPR34	0.458417	1.88123e-27
HMCN2	0.504725	8.36761e-34
GIMAP4	0.561012	5.83665e-43
SMAD9	0.542568	9.08678e-40
DZIP3	0.433817	1.87879e-24
AOAH	0.418669	1.00571e-22
TRAF3IP3	0.431098	3.89651e-24
ID2	0.456386	3.40015e-27
NAIP	0.411794	5.73589e-22
P2RY14	0.592224	7.66683e-49
MMRN1	0.505753	5.8916e-34
IGFBP4	0.463462	4.25166e-28
CD6	0.479383	3.29986e-30
AREG	-0.400974	8.19601e-21
GFRA2	0.444955	8.83305e-26
CAMK4	0.408329	1.35875e-21
CD52	0.487339	2.6406e-31
TIFA	0.406425	2.17307e-21
GYPE	0.414422	2.96276e-22
SNX20	0.508829	2.04825e-34
CASD1	0.400815	8.51841e-21
DENND5B	0.49691	1.15815e-32
SAMD14	0.404533	3.45425e-21
ZNF417	0.408973	1.15825e-21
CTSF	0.467863	1.13845e-28
CYP20A1	0.41668	1.67153e-22
LMOD1	0.545344	3.09441e-40
ZNF641	0.454578	5.73862e-27
POU2AF1	0.509978	1.37683e-34
AOC3	0.513879	3.53127e-35
TIE1	0.511454	8.24348e-35
SOD3	0.584383	2.64443e-47
CLEC1A	0.499309	5.20596e-33
CXCL13	0.415448	2.28512e-22
SLC30A5	0.406347	2.21473e-21
STARD8	0.568873	2.20629e-44
IFFO1	0.491241	7.46777e-32
CST7	0.402582	5.55459e-21
ZNF853	0.56248	3.18652e-43
CERKL	0.46932	7.32898e-29
CD226	0.487296	2.67768e-31
LGI2	0.502785	1.61651e-33
CSF2RB	0.571379	7.62298e-45
TNFRSF9	0.4295	5.9628e-24
CPED1	0.427811	9.32743e-24
TPSAB1	0.405576	2.67627e-21
VEZF1	0.450717	1.7369e-26
TCF7	0.425815	1.57748e-23
SELP	0.634333	7.1658e-58
MROH8	0.423013	3.27878e-23
ITK	0.529415	1.30953e-37
RGS18	0.414591	2.8386e-22
TNFRSF11A	0.426065	1.47706e-23
CYTH4	0.432524	2.66001e-24
FICD	0.506339	4.82188e-34
ZSCAN2	0.416467	1.7644e-22
FOXF1	0.538019	5.19762e-39

## Sheet: Supplementary table S3
Table S3. FRZB genes associated with survival.
id	futime	fustat	ABCB1	ABCD2	AC119396.1	ACAP1	ADGRG5	ADORA2A	AKAP12	AKAP5	AKNA	ANKRD44	ANKRD55	AREG	ARHGAP15	ARHGAP26	ARHGAP30	ARHGAP9	ATP2A3	AVPR2	BCL2L11	BFSP2	BICRAL	BLK	BTLA	CARMIL2	CCR4	CCR6	CCR7	CD19	CD2	CD226	CD247	CD27	CD28	CD37	CD3E	CD3G	CD40LG	CD48	CD5	CD52	CD6	CD96	CDH6	CDK19	CELF2	CLEC2D	CLECL1
TCGA-CN-6016	3.95342	0	0.41334	0.0469881	0.0117583	1.24664	0.20348	0.0305835	3.8018	0.446281	2.81679	0.579502	0.0491963	8.03701	0.447163	0.739807	4.85119	2.03669	3.3487	0.36951	6.37523	0	2.69853	0.00381418	0.0743285	0.261741	0.834587	0.0260097	0.861922	0.0202724	6.40473	0.0994018	5.70838	2.20873	0.633776	3.39445	8.01317	0.830967	0.161316	2.0927	2.40013	20.0829	0.977777	1.47205	0.310776	3.15432	3.51603	0.460818	0.244828
TCGA-CN-6024	0.923288	1	0.0414052	0.0148222	0.0474767	1.18364	0.0284398	0.0485128	2.89198	0.110776	1.07454	0.129992	0	14.1385	0.0429884	0.809129	1.32922	0.245264	1.45137	0.0580212	3.52179	0	2.0646	0.0308011	0.0400156	0.108085	0.125472	0.00875163	0.176959	0.0204635	0.671843	0.0162712	0.142107	0.18361	0.147635	0.737732	0.559187	0.0385656	0.0101773	0.192039	0.30428	2.848	0.14898	0.102699	0.116519	3.00881	0.765104	0.590092	0.010745
TCGA-BB-4224	0.761644	0	0.0712463	0.00631545	0.265504	1.33514	0.323137	0.00469781	0.30197	1.25603	2.06437	0.471129	0.0991838	3.89655	0.277292	0.616897	3.59028	0.94513	0.931599	0.132438	8.34306	0.142738	1.78758	0.00820233	0.0639369	0.150951	0.0318221	0.00932224	0.164935	0.71206	2.01789	0.0245538	0.170904	0.419104	0.10484	1.24976	1.46834	0.189995	0.0758862	1.60038	0.0978474	24.5644	0.314082	0.304254	0.230729	3.98585	0.454551	2.76059	0.217467
TCGA-CV-A468	1.27123	1	0.545329	0.110195	0.106958	5.13666	0.615792	0.0745175	1.92311	0.643316	5.30332	1.08392	0.0978925	54.4516	1.26439	0.916107	9.74458	5.07854	5.90484	0.326784	5.3843	0.130817	2.34388	0.546449	0.411306	1.09575	1.23164	0.0246452	6.38691	0.822141	30.0728	0.54374	5.45797	11.5526	1.32187	7.17365	22.6246	4.18666	0.676377	8.42367	5.80088	36.0461	4.7338	4.4574	0.191828	1.93232	4.23082	3.1109	0.6899
TCGA-CV-6962	0.345205	1	0.155952	0.0148115	0.0237211	1.39195	0.151569	0.00440705	1.69545	0.0910163	1.37183	0.21544	0.024812	20.2616	0.155123	3.70905	1.47786	0.320774	0.97045	0.0828273	4.29636	0.0178539	1.93348	0.0269314	0.0449848	0.0456029	0.0477642	0	0.309453	0.0817946	0.528279	0.0230341	2.24915	0.249005	0.15131	0.723874	0.448325	0.0915268	0.0101699	0.304781	0.292585	4.17007	0.365978	0.218076	0.277652	4.85154	4.65116	0.204523	0.0751606
TCGA-BA-A4IH	1.70411	0	0.487728	0.0804471	0.0805246	1.12785	0.333826	0.17525	2.36205	0.613162	3.53513	1.22607	0.0360976	34.7683	0.506912	5.63845	2.59777	1.60802	6.71865	0.128534	8.64359	0.112557	3.19006	0.0708988	0.266631	0.768205	0.984433	0.046651	1.67219	0.277663	9.31883	0.149814	1.31064	2.97437	0.664067	1.80905	5.68427	1.35026	0.512916	2.39222	1.63589	8.89414	1.46195	1.41837	0.887509	6.12646	4.48927	2.27219	0.135382
TCGA-CV-7099	0.665753	1	0.204302	0.0531312	0.078374	1.06717	0.53953	0.0416022	0.628624	0.35993	2.88948	0.370859	0.0117112	56.1738	0.389743	1.47162	5.09123	1.97336	2.69768	0.0625507	5.6775	0.0252809	2.33502	0.0980602	0.132114	0.253761	0.394529	0.0330219	0.792901	0.167296	6.73234	0.179068	1.56536	2.2145	0.271388	2.67044	5.64287	1.07773	0.0384014	1.95537	1.60303	11.9028	1.4434	1.17765	0.138096	2.0466	1.26435	0.772272	0.0912228
TCGA-MZ-A6I9	1.33973	1	0.353354	0.0488441	0	2.0611	1.01355	0.217999	0.506595	0.0865287	2.23609	0.444039	0.129553	4.78234	0.582384	2.47611	4.23581	1.88586	7.03412	1.39302	5.51595	0.284573	2.17879	0.727414	0.153842	0.482817	0.315026	0.0336461	2.07338	2.60745	5.08118	0.0744706	1.09771	10.1851	0.286913	2.68004	3.12117	0.481869	0.257122	2.40103	1.0973	14.2297	1.36372	0.571094	0.162448	2.89289	0.679359	0.706577	0.236056
TCGA-CV-A45U	2.95616	1	0.558363	0.170996	0.0268488	2.46045	1.50466	0.07981	0.607764	0.626454	2.98309	0.892908	0.0140418	45.9043	0.351153	2.07162	4.06822	2.67202	3.10102	0.0281244	6.91728	0.0505198	3.62188	0.0391915	0.0905175	0.779668	0.756867	0.0544409	0.850618	0.246878	10.1026	0.176364	1.42062	3.1892	0.389618	1.69895	6.98644	1.9683	0.218706	1.51402	1.87659	9.70823	1.8149	2.02546	0.266952	4.99151	2.55779	1.62343	0.157988
TCGA-CV-7261	4.14247	0	0.393773	0.0593386	0.139755	1.11201	0.212082	0.0519289	3.88595	0.176811	2.05599	0.703705	0.0438545	19.6466	0.314951	4.00173	3.91275	0.853624	3.05774	0.126876	8.04498	0.0736312	3.78965	0.226669	0.106012	0.13575	0.429144	0.030914	1.05917	0.281108	2.03602	0.0894069	0.57754	2.79507	0.289723	1.73206	2.24322	0.53356	0.10785	1.36336	1.08159	6.98624	0.712636	0.717983	0.320125	3.6619	6.70014	0.491373	0.101215
TCGA-CN-A63W	1.03288	1	0.0822052	0.0191281	0.0875268	0.75111	1.48263	0.0243919	0.507027	0.229184	2.26881	0.111057	0.022888	45.3453	0.125483	0.64495	2.05331	0.841154	3.22469	0.0382023	3.97856	0.00823471	1.6316	0.03549	0	1.06495	0.0440603	0.00403356	0.203898	0.037726	1.97971	0.0324968	0.959198	0.519838	0.0697885	0.524361	2.37347	0.373267	0.0562879	0.708074	0.407491	3.73732	0.449177	0.461498	0.298808	4.7438	0.329238	0.561089	0.0990461
TCGA-H7-7774	1.11507	0	0.21484	0.171078	0.035583	0.73584	0.452354	0.016527	0.650088	0.119924	1.95584	0.398024	0.0977008	5.06278	0.300711	1.66248	3.33626	1.01372	1.53615	0.118033	2.54168	0.0200863	1.8208	0.0894537	0.314905	0.216021	0.900088	0.0426347	2.2823	0.0920222	6.62023	0.162599	0.834872	3.53861	0.428412	1.65209	6.26702	1.25011	0.16781	1.62556	1.85884	6.8779	1.02818	1.27002	0.0324685	4.26775	1.71607	0.474138	0.128851
TCGA-CV-7435	12.8219	1	0.22231	0.0890212	0.0385327	0.837289	0.151316	0.0214765	4.43679	0.337651	3.01699	0.491491	0.0201524	7.01247	0.486521	1.47532	4.45454	0.919187	4.55067	0.053818	4.08462	0.0725048	3.71319	1.2968	0.121789	0.204688	1.27051	0.053272	1.51402	0.232518	5.54215	0.124355	0.96361	3.29974	0.709716	3.18854	4.48039	0.852934	0.115641	2.40209	1.92441	11.6697	0.911896	0.916868	0.417071	3.4917	3.56255	0.543646	0.0784872
TCGA-CN-6020	0.561644	1	0.163649	0.00862166	0.0230132	0.76821	0.137855	0.0384798	1.81303	0.124097	2.98479	0.313517	0.0240716	38.7373	0.338033	1.18468	4.35084	1.02102	2.14566	0.0401777	4.9086	0.00866054	2.9499	0.0261277	0.150324	0.109441	0.874644	0.05939	1.92997	0.112418	4.11079	0.114363	0.879923	2.05973	0.433044	1.92155	3.75692	0.504731	0.207195	1.76316	1.45823	6.03968	0.779317	0.606703	0.437357	1.50511	1.62561	0.391685	0.0312504
TCGA-CN-4735	4.7589	0	0.530717	0.183057	0.0349015	1.9442	0.873445	0.0648421	3.18508	0.554962	5.74491	1.57559	0.225124	1.20983	0.634382	8.24999	7.49146	1.52018	4.7779	0.454966	13.081	0.0788067	2.52957	0.0490593	0.23043	2.7027	0.84332	0.184429	3.64245	0.548246	12.0369	0.259164	1.60407	5.38624	0.66788	25.8575	6.44336	1.51676	0.279315	4.91615	2.65046	20.2773	2.18431	1.53825	0.279665	6.91441	3.48065	2.12337	0.600323
TCGA-P3-A6T3	1.58082	1	0.0360588	0.00335616	0.094063	0.451384	0.0107326	0.00998605	1.38917	0.0836092	0.485821	0.0448687	0.0140555	97.2724	0.0702995	0.323126	0.719356	0.232756	0.561891	0.00938402	2.43066	0	1.78671	0	0.0169887	0.0462278	0.0338219	0.00990807	0.0834759	0.00772252	0.423952	0.0184212	0.119366	0.222721	0.0257143	0.392451	0.419598	0.0654924	0	0.153469	0.103996	1.25391	0.0983889	0.141703	0.143755	1.52854	0.236237	0.231717	0.0243297
TCGA-BA-A6DI	0.920548	1	0.368866	0.0444589	0.0494463	1.33915	0.207996	0.0183728	2.50828	0.0881951	1.35021	0.367191	0.0103441	229.27	0.125361	1.78351	2.20585	0.877508	6.0329	0.138122	5.48449	0.00744323	2.41368	0.0673656	0.0500107	0.26016	0.189171	0.00364588	0.620476	0.125033	1.9179	0.0395411	0.435412	1.49704	0.0756969	0.533207	1.61443	0.297225	0.0423981	0.578839	0.664899	3.75712	0.470655	0.409119	0.575027	2.44521	0.609282	0.830502	0.0537158
TCGA-BA-4075	0.775342	1	0.0430729	0.00668167	0	0.996934	0.0249284	0.00994044	1.37329	0.116518	0.412831	0.132205	0.020987	154.025	0.465626	0.569914	0.613187	0.475579	0.770961	0.00934116	2.8922	0	1.15728	0.0303729	0.0845555	0.154291	0.141403	0.00986281	0.265903	0	0.856443	0.0504271	0.170482	0.221703	0.35409	0.976646	0.403026	0.0543278	0.0114695	3.22723	0.0905811	6.48607	0.125922	0.267645	0.0589227	1.03199	0.434302	0.341494	0.0363279
TCGA-KU-A6H8	0.89589	1	0.347328	0.243289	0.0934063	2.06187	0.390782	0.029749	2.47353	0.124538	2.51609	0.654074	0.0209361	26.2519	0.373208	0.752331	5.07013	2.38835	2.79285	0.941169	2.84772	0.0401731	2.58844	0.138511	0.129337	0.429347	0.752321	0.0196778	1.37603	0.260732	9.2123	0.102134	1.62338	2.31487	0.306418	2.16839	7.18571	1.30612	0.148742	2.59711	1.09725	12.8962	0.833956	1.08602	0.191454	2.2893	2.64599	0.938325	0.108719
TCGA-HL-7533	2.89589	0	0.252167	0.117352	0.136012	1.81973	0.684717	0.0505382	0.147661	0.843709	3.53266	0.710127	0.00646668	14.0741	0.445344	1.0955	5.08235	2.29202	3.95179	0.708054	7.4505	0.0279192	2.45202	0.0962611	0.187588	0.492929	0.597534	0.0136755	0.783474	0.255815	13.9175	0.193518	2.87961	4.11244	0.173516	2.57875	8.39255	1.63716	0.137829	2.97731	1.51913	21.4688	1.39034	1.85889	0.150952	2.17533	0.963506	1.34852	0.201486
TCGA-CQ-A4CB	2.44658	0	0.370572	0.0870643	0.134074	1.18222	0.299838	0.0996362	2.91787	0.111229	2.5537	0.478122	0.063108	261.933	0.364197	1.58383	3.98057	1.70304	4.90323	0.271525	3.86213	0	3.16246	0.230502	0.169506	0.241473	0.971883	0.0346004	3.68135	0.423785	4.55347	0.134786	0.745656	1.67406	0.517408	2.43978	2.36504	0.451972	0.379377	2.01614	1.04411	6.41184	0.708212	0.536538	0.472481	1.89036	1.6457	0.984836	0.279164
TCGA-CV-A45Y	7.40548	1	0.633093	0.186471	0.149321	4.53935	0.966028	0.0776767	2.27026	0.489316	4.10596	1.05701	0.039047	34.3316	1.04859	1.25324	9.5418	4.64648	10.412	0.166843	4.45507	0.17982	2.51578	0.537648	0.364978	1.06364	2.98413	0.0715651	5.20383	2.77179	19.3845	0.247346	3.46598	15.9879	1.2906	8.1461	11.9511	1.94677	0.550556	5.40746	5.0053	37.5959	3.80708	1.53426	0.328882	2.54937	2.55653	2.58156	0.702927
TCGA-QK-A64Z	1.75616	1	0.0893504	0.00554417	0.0665941	0.498659	0.21571	0	0.546009	0.191062	1.36041	0.376531	0	78.5917	0.230028	0.60245	1.98397	0.961244	1.00598	0.0465054	4.2906	0	2.41076	0	0.0608059	0.13027	0.0223487	0	0.282689	0.0191357	2.12162	0.0519859	0.793027	0.515089	0.0672576	0.993236	1.62951	0.392187	0.0475847	0.802818	0.381171	3.3105	0.452769	0.261095	0.273793	2.25732	0.457049	1.00169	0.110526
TCGA-CR-7368	3.41096	0	0.437001	0.158058	0.118131	1.37291	0.357186	0.0564351	1.5521	0.656263	4.55239	1.01203	0.0485427	6.53324	0.451621	1.28537	7.827	2.1154	4.21679	0.0530328	10.7216	0.0190525	6.02464	0.172437	0.227579	0.457617	1.84345	0.0964349	3.29705	0.431581	8.73024	0.230382	2.12804	4.22358	0.766977	1.90512	5.89363	1.31257	0.477519	1.65432	2.4611	10.039	1.56661	1.67465	0.478953	5.90809	2.03134	0.68783	0.267356
TCGA-D6-A6EQ	1.00822	0	0.0835204	0.0544154	0	2.04854	0.227876	0.0231299	0.540895	0.0742355	1.69935	0.318014	0.0569727	51.7728	0.582429	0.428714	4.01706	2.16119	3.70742	0.271694	2.42532	0.0937042	0.648402	0.217068	0.0852577	0.459788	0.297689	0.034424	3.54795	0.563444	9.60308	0.0640017	1.44851	3.80025	0.302764	2.42984	4.32233	0.549896	0.0400319	1.77735	1.5883	22.3789	1.59117	0.56386	0.319258	1.84143	0.48556	0.582015	0.154971
TCGA-CR-7389	1.07397	0	2.60344	0.123926	0.021114	0.977428	0.463754	0.0588403	2.86016	0.151078	2.15663	0.696547	0.0828188	3.81254	0.450334	1.2163	4.82651	1.11962	10.8165	0.471834	4.58997	0.0874039	4.2087	0.191771	0.146816	0.2115	1.46144	0.0934093	1.65265	0.133475	5.18219	0.248442	0.684986	12.9016	0.969698	2.1543	3.52784	0.788947	0.235357	1.60761	2.40002	5.41811	0.888922	0.833524	1.37386	3.96047	2.3676	0.274249	0.1338
TCGA-CV-7427	13.0411	1	0.390688	0.155515	0.0457838	1.47641	0.577768	0.0374263	0.613672	0.681786	3.31322	0.944152	0.00957787	44.8503	0.679871	0.839064	7.73318	2.33458	3.0983	0.0831291	6.9617	0.0137838	2.9479	0.115841	0.293274	0.383571	1.21689	0.0472615	2.48578	0.0631482	14.2662	0.266747	2.50384	3.08596	0.782672	3.05142	9.31519	1.97109	0.314061	3.6341	3.20669	13.1829	2.40404	2.19861	0.169411	3.64273	1.94915	1.00686	0.389607
TCGA-P3-A5QE	4.27123	0	0.381042	0.321871	0.525035	4.52187	0.447938	0.0931102	0.165896	0.848871	8.88426	2.64402	0.368201	11.4614	1.27974	14.4625	11.2082	4.28605	7.34147	0.108329	11.3087	0.0898116	5.40098	0.487709	1.28734	1.95593	4.30086	0.145174	17.657	0.829772	33.1405	0.51937	5.16622	10.113	2.67543	22.5541	25.2456	4.42966	3.25368	9.84631	12.1901	47.6009	6.32806	4.58161	0.105127	6.29295	16.1474	4.93034	0.421295
TCGA-P3-A6T0	1.58356	0	0.0440787	0.00683768	0.00912568	0.461729	0.0145774	0.00339085	1.47204	0.0605658	0.806047	0.375404	0	182.796	0.0422329	0.915045	0.788943	0.396557	0.979757	0	1.60799	0	2.08603	0	0.0153831	0.0517079	0.0275628	0.0235506	0.119049	0.0157335	0.60123	0.0302329	0.271386	0.14117	0.0523891	0.420281	0.589909	0.0407706	0.0234746	0.138965	0.114767	0.973198	0.0787492	0.229479	0.0941805	2.02488	0.380125	0.529311	0
TCGA-CR-6478	0.50137	1	0.688677	0.334781	0.40049	2.55159	1.42963	0.0759238	2.56106	0.481422	6.04805	1.46716	0.0641185	32.6848	0.934118	2.29644	14.7205	2.40919	8.52008	0.216894	6.82407	0.159943	2.26468	0.506388	0.492549	0.621894	2.10244	0.120529	7.2555	0.878364	25.9609	0.47806	3.18191	9.79881	1.76737	7.06931	16.3338	3.36938	1.03021	8.28056	5.21455	23.5067	3.45171	2.69176	0.282885	3.0832	3.26989	1.63819	0.25897
TCGA-CQ-A4C6	3.70685	0	0.122854	0.0529894	0.0669984	1.36674	0.169454	0.00414912	1.32753	0.189906	2.56175	0.393731	0.0175199	111.15	0.325791	1.08317	3.83743	1.63555	2.28666	0.0467878	4.33494	0.0756402	2.1737	0.0289773	0.192937	0.34799	0.916237	0.0411672	3.5724	0.14118	6.93196	0.0956734	1.28517	2.36899	0.623238	1.54698	3.82935	0.938798	0.153195	1.93952	1.65817	6.97751	0.919794	0.775962	0.3654	1.82518	0.958556	0.920251	0.192067
TCGA-P3-A5QA	5.97808	0	0.057118	0.00559604	0.0336086	0.665611	0.0775471	0.0416267	4.17532	0.109204	0.854509	0.278307	0.0117181	28.4899	0.130742	1.00563	1.08571	0.371073	2.95754	0.0469405	2.7054	0	2.10683	0.00726798	0.033048	0.0680116	0.0845915	0.00413016	0.682017	0.0257529	1.14351	0.193251	0.601416	0.247575	0.0857518	0.251681	0.902161	0.163802	0	0.357184	0.151727	2.37077	0.184559	0.209012	0.396202	2.49044	1.07879	0.474172	0.0608509
TCGA-D6-A6EK	2.39726	0	0.252931	0.0798018	0	4.28643	0.463607	0.0178084	0.190784	0.0894615	1.8478	0.367005	0.0919073	20.0571	0.62362	0.412132	6.55677	2.80603	4.51006	0.457417	1.21497	0.300606	0.527411	0.222835	0.262569	0.769432	1.3189	0.0353386	4.64458	0.560052	18.4564	0.0985532	3.15909	10.468	0.611427	1.98595	9.69701	1.15497	0.219176	5.30646	2.61961	36.3636	3.0789	1.17064	0.126673	1.41527	0.708473	0.561701	0.33264
TCGA-CQ-6218	3.43288	0	0.131467	0.0647801	0.0096063	0.623189	0.120203	0.0214166	0.892072	0.139465	1.44852	0.227097	0.0150721	115.101	0.324731	1.0664	2.52103	0.560481	4.36209	0.0805017	3.772	0.0433815	1.5988	0.031161	0.105256	0.149685	0.580288	0.0247909	1.7843	0.0993725	5.40189	0.0713323	0.927529	1.59219	0.370718	1.6078	3.56799	0.464293	0.148266	1.8834	1.49155	6.27477	0.592836	0.631185	0.290168	2.15749	0.903748	0.453925	0.0695717
TCGA-CR-6488	1.03836	0	0.502008	0.0907267	0.263361	1.90469	0.256284	0.0506159	4.02241	0.265573	2.94695	0.822367	0.0807419	18.5789	0.643212	1.15442	8.01879	2.42575	5.52775	0.253677	5.63998	0.0273407	3.13867	0.0942666	0.218145	0.419007	1.7326	0.0502207	3.02948	0.0626286	7.27245	0.177405	1.01013	2.26783	0.961599	6.38925	5.05955	0.885224	0.365985	4.60248	2.2227	44.5348	1.65046	0.810329	0.813795	2.80068	3.58575	1.1267	0.172647
TCGA-CN-5370	0.709589	1	0.410176	0.109657	0.130089	1.69502	0.608262	0.0453164	2.63609	0.569967	4.42721	1.15109	0.034018	34.6126	0.973412	2.0728	9.90082	2.54238	3.59092	0.255507	8.08981	0.0428368	3.00627	0.0659351	0.239849	0.394881	1.08461	0.0869276	1.94961	0.163541	13.8821	0.27865	2.27976	3.52173	1.1721	5.89077	8.22671	1.92852	0.355553	5.21942	3.19734	12.3287	1.59034	1.23992	0.651843	3.71299	3.64429	1.08703	0.684528
TCGA-IQ-A61J	2.79726	0	0.355195	0.0710372	0.0875146	1.68345	0.314541	0.0243885	1.2167	0.378895	2.00322	0.787521	0.0858181	21.5112	0.369793	0.856835	5.78213	2.14082	2.75198	0.588233	4.86371	0.0164671	2.45328	0.021291	0.115252	0.305494	0.473583	0.044363	1.8688	0.0440075	8.4253	0.104975	1.68998	2.28455	0.502407	2.048	4.71033	1.10631	0.44086	1.41595	1.61916	14.1999	0.99549	0.774972	0.448839	3.68077	1.98381	0.916237	0.198065
TCGA-CQ-5325	1.79178	1	0.57724	0.521463	0.126537	3.4137	1.84163	0.0705263	2.402	0.363041	6.87151	1.34078	0.121327	23.7259	1.23062	1.30475	10.92	3.69141	13.7665	0.382919	5.56178	0.111112	2.62648	0.93722	1.31536	0.810873	2.16572	0.163276	9.51136	2.44825	28.0824	0.544492	4.39022	19.2018	1.58738	7.86494	19.0282	5.79031	0.994584	13.2473	4.58025	39.6046	3.79973	4.26542	0.337095	2.35072	4.46583	1.71442	0.305473
TCGA-CR-6480	0.991781	0	0.790712	0.152447	0.16838	1.08482	0.493112	0.097758	0.442678	0.360135	4.21924	1.07667	0.0165115	2.92501	0.391742	5.89282	5.03794	1.20243	4.53607	0.360109	12.6651	0.0871283	5.25208	0.160444	0.243922	0.323703	0.731064	0.0504372	2.22928	0.326589	8.33958	0.111807	1.51604	5.48858	0.570586	2.08841	6.16867	1.47461	0.812128	1.87797	2.39246	6.94418	2.43545	0.899189	0.456952	8.06449	1.1434	0.704671	0.076216
TCGA-CQ-5332	0.868493	1	0.440227	0.0406049	0.0147796	1.176	0.515463	0.0768837	2.12854	0.168592	1.67036	0.446123	0.0154593	5.60297	0.181406	1.47162	3.07841	0.732074	4.68684	0.0412849	7.01037	0.033372	1.75989	0.0623249	0.0747416	0.454611	1.17551	0.027244	1.14766	0.118913	3.09948	0.0118189	0.519441	1.69842	1.19258	1.62144	2.34801	0.474219	0.0506916	1.3996	1.61566	5.88596	0.854127	0.471563	0.373888	4.52419	0.784175	0.496478	0.0802789
TCGA-CV-6959	0.70137	1	0.188709	0.0666223	0.0727488	0.777238	0.215202	0.0570663	3.22153	0.162617	2.91052	0.444798	0.0549571	60.4616	0.268365	0.774658	4.19041	1.42713	2.55234	0.231438	4.77604	0.0425871	3.95863	0.0970152	0.170322	0.211011	0.671389	0.0596007	1.74744	0.209042	4.18537	0.132973	0.924074	1.7506	0.469199	1.45881	2.83401	0.587659	0.131689	1.58863	1.34108	4.26971	0.739807	0.542037	0.238057	3.01393	1.63357	0.389195	0.0804938
TCGA-KU-A6H7	1.60548	0	0.221373	0.183479	0.0282493	3.89876	0.813823	0.106761	0.180895	0.35158	4.21014	0.657781	0.0882096	4.82768	0.932869	4.13007	6.03598	4.39123	11.0451	0.298658	4.20137	0.0762612	1.32591	0.312599	0.190098	0.893563	0.35002	0.0124515	3.55224	0.886607	24.6879	0.115397	3.43274	7.75958	0.326899	5.56034	14.6521	1.5975	0.232454	5.56044	2.352	46.748	4.91585	2.43438	0.744895	3.84136	1.67576	1.88856	0.626889
TCGA-H7-8501	1.26301	0	0.727127	0.520935	0.124788	3.25612	0.721411	0.0927356	1.40127	1.15726	4.51159	1.2024	0.0652636	103.328	1.71818	1.11538	5.59984	4.7076	3.43301	0.0622463	5.39801	0.0805053	1.63163	0.0751751	0.510861	0.613279	1.4448	0.078867	4.25253	0.133186	31.5459	0.533573	7.5116	9.75056	1.32475	4.98616	19.2584	4.80765	0.565575	13.5478	3.2767	39.7752	2.94152	5.85179	0.11667	1.72755	3.07474	4.4474	0.2098
TCGA-CV-6939	1.82466	1	0.754734	0.428398	0.20242	2.20984	0.777165	0.0514619	9.09961	0.795452	7.08185	1.41866	0.0780054	13.7985	0.885335	10.2958	7.65022	2.87486	10.2341	0.238077	12.8614	0.0801856	5.86269	0.390511	0.318769	0.60797	1.1584	0.0903369	2.66713	1.26126	12.4365	0.294531	1.93388	6.14495	1.11109	4.65522	8.89452	2.25005	0.191837	4.38535	3.25166	16.2079	1.65483	1.96462	0.587294	5.6074	3.16546	1.98265	0.443654
TCGA-CV-7425	4.70685	1	0.165671	0.0770989	0	1.32394	0.352219	0.0163859	0.501089	0.333836	2.63133	0.463833	0.0345953	21.8042	0.34606	0.830064	4.59941	1.51765	2.32991	0.130884	4.42184	0.0663828	2.78118	0.0464907	0.23695	0.229794	0.854665	0.0447094	1.51356	0.0823663	10.2711	0.125946	1.26461	2.78967	0.400845	1.7255	5.80403	1.37914	0.151252	2.11952	1.59447	7.99123	0.847584	1.15365	0.248372	3.80809	1.42658	0.66415	0.239533
TCGA-CQ-A4C9	1.93699	0	0.508458	0.0504279	0.077656	1.00429	1.7408	0.0461676	1.06579	0.0773087	2.54051	0.29871	0.0162455	1.77665	0.34376	1.04608	4.52033	1.10912	4.70402	0.509766	6.83988	0.0818277	2.29847	0.216635	0.0719972	0.210578	0.469097	0.00572589	1.11919	0.37488	2.04649	0.0798425	0.521862	3.91281	0.212998	2.40755	1.59105	0.302785	0.0665867	1.30079	0.946569	8.20389	0.706677	0.562735	0.422222	2.37713	0.824052	0.445205	0.0562408
TCGA-CV-7089	5.40274	1	0.267982	0.0342346	0.0979072	0.719428	0.156397	0.0181898	0.544472	0.168541	2.01304	0.368762	0.0614459	126.724	0.262014	0.834298	3.11766	1.0443	2.47188	0.259816	2.61182	0.00736905	1.67185	0.0666943	0.136159	0.194166	0.305572	0.0108286	1.84896	0.163174	5.3148	0.0693462	0.778957	1.53621	0.240441	1.29041	3.64185	0.65215	0.125927	1.57012	1.08449	8.0593	0.537651	0.457989	0.176211	2.42288	0.939706	0.390283	0.168405
TCGA-CN-5355	3.50137	0	0.241208	0.0433701	0.143004	1.03579	0.432394	0.0341589	4.41324	0.103807	2.37791	0.375175	0.0267107	108.754	0.339126	1.59774	3.23062	0.862915	5.65414	0.178331	3.83396	0.0461283	2.35353	0.168983	0.1851	0.241845	1.45517	0.056487	1.59269	0.493101	2.67291	0.105022	0.57992	3.86006	0.449574	1.87024	1.97529	0.302852	0.183929	1.67698	1.55635	6.67208	0.758585	0.510958	0.573371	1.81404	1.84752	0.288227	0.0739768
TCGA-CN-6995	0.306849	1	0.269958	0.148596	0.0216348	1.54659	0.489592	0.0442138	0.47624	0.60127	3.59136	0.444996	0.0282872	111.869	0.500621	1.09478	4.47962	2.05122	2.59661	0.0302169	6.44473	0.0407089	2.78552	0.0385985	0.109409	0.400596	0.500976	0.0358924	0.799668	0.0621671	16.0204	0.179187	2.41898	5.61783	0.572708	3.59671	13.4461	2.42082	0.111305	2.60987	2.65282	20.9812	2.37329	1.80176	0.0585427	4.04241	1.30552	1.20399	0.264407
TCGA-CQ-A4CG	1.17808	1	0.0504038	0.0193172	0.011049	0.51033	0.0264746	0.032844	2.3219	0.132912	0.738849	0.233165	0.00577857	48.5721	0.146732	0.412722	1.15918	0.560718	0.659305	0.00771599	5.43993	0	3.27785	0	0.0186252	0.0670777	0.0333719	0.00814688	0.281415	0.0317491	0.635671	0.0239825	0.495009	0.183132	0.091622	0.637109	0.65371	0.0628261	0	0.331248	0.219121	1.1599	0.265814	0.253943	0.34209	1.999	0.381491	0.757165	0.0400102
TCGA-CQ-A4CD	2.8	0	0.0487098	0.0418491	0.307189	1.73251	0.193308	0.0311298	0.296167	0.249054	2.26144	0.238713	0.0146053	354.937	0.317482	1.0676	4.64389	1.75666	3.61051	0.0292531	4.04508	0.0105095	1.83752	0.0634112	0.0941501	0.226051	0.126521	0.0102956	0.589837	0.0641964	4.85882	0.0988989	0.959919	1.08001	0.25384	2.31609	3.13621	0.555774	0.0239456	1.29571	0.702414	5.79346	1.91694	0.838166	0.103685	1.70738	0.647971	0.975625	0.139047
TCGA-CV-6003	4.56164	0	0.021898	0.0101908	0	0.71528	0.103198	0.00758048	0.98544	0.103665	1.31925	0.0544963	0.0746877	36.4042	0.0903099	0.453663	1.02937	0.384371	0.942989	0.0783583	1.93345	0	1.21696	0.0330887	0.03439	0.105276	0.0410791	0.00376064	0.418223	0	1.19265	0.0268021	0.263956	0.462122	0.0845864	0.485063	0.894092	0.15329	0.00874655	0.407749	0.33058	1.98869	0.224063	0.184796	0.0873002	1.86671	0.290805	0.383777	0.0738756
TCGA-IQ-A61G	0.986301	0	0.022304	0.0118625	0	0.678059	0.0252899	0.013236	0.0846564	0.0640293	1.03832	0.447224	0.00620999	125.894	0.114681	0.383935	2.74717	0.598971	0.90713	0	3.15921	0	2.00054	0	0.0100079	0.0720855	0.0836813	0.00875511	0.309801	0.129654	1.36626	0.0176341	0.376044	0.223044	0.0984623	0.520175	1.07329	0.173614	0.0916323	0.581996	0.223993	2.76999	0.698623	0.199058	0.0403496	1.4371	0.220031	0.324414	0.0752451
TCGA-CN-4736	1.08219	1	0.480612	0.212481	0.0671639	1.43122	0.298021	0.0540718	2.86314	0.503798	3.05833	1.01367	0.0351263	18.1704	0.923478	1.41905	6.50909	2.16004	3.61556	0.531571	5.35413	0.0674018	4.19248	0.0145244	0.283044	0.280892	0.524052	0.0330151	2.52424	0.0900638	17.3156	0.274941	3.89962	6.20921	0.860408	6.76065	9.35173	1.78221	0.422328	7.62277	2.21455	56.1818	1.55434	1.93713	0.73824	2.23939	3.61676	1.26847	0.496555
TCGA-CR-7398	0.427397	0	0.208824	0.0696224	0.127764	0.929064	2.01617	0.0302104	3.07845	0.342071	4.50992	0.476252	0.00607453	54.7822	0.285124	2.32928	4.14164	1.03063	3.29209	0.0648893	15.0574	0.0786783	3.95875	0.116797	0.186002	0.745089	1.14598	0.0513848	2.09966	0.0801004	3.4058	0.126054	0.654938	2.42564	0.363032	2.92685	2.32245	0.43872	0.0199186	2.07822	1.6742	13.7801	0.595304	0.690927	0.594966	4.8525	2.06034	1.11328	0.115663
TCGA-F7-A623	1.68767	0	0.219581	0.0457554	0.0732792	0.979485	0.133314	0.0136142	0.23075	0.159581	1.59032	0.600288	0.0191623	116.109	0.31947	0.453357	4.80589	1.16908	4.54655	0.622616	8.41949	0.0551541	2.54432	0.146584	0.211024	0.266923	0.854576	0.0135079	2.90582	1.81087	5.48519	0.0767377	1.04245	2.61806	0.362256	1.87492	4.38905	0.585329	0.157084	1.56921	1.12834	6.71582	0.744136	0.858612	0.275147	2.42551	0.748592	0.585313	0.121621
TCGA-CV-7104	1.07671	1	0.20173	0.0711211	0	0.779577	0.278989	0.0296263	1.27295	0.274035	2.91779	0.565929	0.0238283	14.871	0.410249	1.50909	4.96219	1.39491	4.47966	0.119315	7.41244	0.0257191	2.76708	0.0332532	0.177605	0.225889	0.688057	0.0923841	2.82325	0.137465	8.18077	0.110604	1.14378	2.80666	0.857337	2.80629	4.95444	0.911363	0.107434	1.69114	2.27543	7.81969	0.93824	0.729926	0.212168	2.48001	2.3326	0.52037	0.257788
TCGA-CR-7394	3.68767	0	0.664029	0.892274	0.344143	2.85564	1.05148	0.140052	3.88196	1.02985	7.6517	1.50588	0.0428536	13.8196	1.07167	1.80583	13.1392	3.72998	10.0677	0.24033	6.20088	0.098675	3.36548	0.393375	0.842554	0.825757	4.8342	0.0966669	7.35016	1.27143	33.6982	0.756342	4.52541	17.9268	2.46175	5.43655	22.8479	7.44133	0.688539	6.81585	9.48043	24.6856	5.03101	5.10466	1.02302	3.23412	4.71087	1.72857	0.548919
TCGA-BA-5555	1.42466	0	0.542842	0.0493498	0.0282271	0.815829	0.227955	0.0209767	1.24103	0.376629	4.05857	0.473771	0.0442878	1.71677	0.323742	2.16149	3.07717	0.877782	5.98024	0.137985	7.82502	0.0283271	6.37526	0.0763026	0.0753383	0.205637	0.369441	0.05897	0.929354	0.24333	4.29562	0.102114	0.87941	2.73431	0.354103	1.23658	3.39678	0.833086	0.201696	1.83576	5.34305	4.7035	5.26286	2.17014	0.65368	2.73149	0.973111	0.438281	0.102214
TCGA-CV-7183	10.9068	0	0.16442	0.00566789	0	0.250129	0.0543757	0.00421611	0.349882	0.0376532	0.742079	0.0818363	0.0296713	15.5756	0.0913246	0.862252	0.705171	0.134474	0.302629	0.10301	1.44176	0.00854017	1.44153	0.00368065	0.0143453	0.027554	0.0799658	0	0.232607	0.0391254	0.82126	0.0233324	0.15338	0.313442	0.0651396	0.254912	0.88888	0.138255	0	0.205183	0.170141	1.09661	0.163192	0.19022	0.228492	3.01793	0.927308	0.104183	0.010272
TCGA-QK-A6VB	1.75616	0	0.0978512	0.0047934	0.0863644	0.400913	0.0102192	0.0178281	0.46523	0.346301	0.932211	0.166617	0.0100374	1.08864	0.0868886	0.555594	1.88654	0.332431	3.13631	0.0469092	7.59657	0.014445	3.12646	0.420224	0.00808798	0.07185	0.0193223	0	0.178835	0.0055148	0.400702	0.0120587	0.0741231	0.275685	0.0459078	1.21085	0.283873	0.0545643	0.0082282	0.292254	0.162456	9.21023	0.145541	0.0960037	0.339375	3.6738	0.414915	0.137536	0.0260615
TCGA-CV-A464	4.71781	0	0.482343	0.0637009	0.0485807	1.33356	0.17784	0.0270768	1.84221	0.198995	1.82064	0.536927	0.0762224	35.8351	0.547407	1.08597	3.38163	1.80106	4.26045	0.754853	4.85418	0.0274235	3.05277	0.165466	0.266149	0.361289	0.800907	0.0179103	3.71201	0.230333	6.63799	0.0624358	1.59952	3.11344	0.522927	2.31014	5.52896	0.720188	0.177038	2.10375	1.58028	11.07	1.00995	0.683065	0.690915	2.37412	2.4314	0.867642	0.197908
TCGA-CQ-5334	0.353425	1	0.284824	0.198825	0.0796064	1.58216	0.420346	0.0690188	1.39762	0.374238	4.49847	0.809834	0.0416337	23.9951	0.718137	1.4868	7.71086	2.56424	8.90961	0.138981	4.52045	0.0399442	4.0871	0.0129114	0.341071	0.429586	1.00851	0.0293485	3.26386	0.0686242	14.9339	0.372863	2.79783	4.39811	1.09174	3.59174	10.619	3.06079	0.511943	4.25545	3.2794	12.4469	1.92209	1.77222	0.943468	4.10829	2.29679	0.745789	0.096089
TCGA-BB-4228	1.53151	0	0.139397	0.0720797	0.0461754	0.988818	0.199769	0.0386043	1.69133	0.337584	3.4118	0.741615	0.096598	0.949468	0.427393	3.54532	3.56581	1.03134	7.12316	0.161231	15.0004	0.0955742	4.75456	0.0599137	0.0875672	0.158852	0.842608	0.0425588	2.12267	0.258734	7.41266	0.079126	1.04327	3.58431	0.449173	1.72462	4.18013	0.928336	0.0989837	3.24659	2.01016	16.6965	1.2437	1.19548	0.29639	5.66303	0.936107	1.0134	0.219461
TCGA-QK-A652	1.76712	0	0.336599	0.119474	0.127562	2.49956	0.370745	0.0197494	1.1501	0.132283	2.9496	0.721252	0.0667143	29.6465	0.543291	0.53109	6.46905	2.76515	4.29122	0.400869	5.77848	0.0160018	2.83412	0.42758	0.322546	0.617385	1.3699	0.0313522	5.1442	0.476511	12.0243	0.143298	2.13489	2.913	0.715362	3.38321	7.84998	1.20026	0.501321	3.38925	2.7663	18.528	1.94305	0.97152	0.18463	2.63062	1.8503	1.30933	0.461922
TCGA-CV-A6JO	0.539726	1	0.193525	0.0962727	0	1.99443	0.499873	0.0138606	0.374552	0.342991	2.23129	0.411864	0	180.524	0.410319	0.653154	5.44375	2.09331	2.27367	0.0173667	2.65071	0	1.43249	0.0968023	0.110042	0.420213	0.194039	0.0137524	0.780155	0.114335	8.2267	0.110798	1.60397	2.61049	0.364847	2.91915	6.7981	1.28275	0.106618	2.57985	1.19086	11.1677	1.39165	1.31123	0.137716	0.941219	0.82713	1.10828	0.168849
TCGA-CV-A45P	1.75068	0	0.143833	0.0327243	0.0952896	0.665184	0.0665944	0.0265552	0.22929	0.0839936	1.05033	0.157497	0.0311474	56.9679	0.110248	0.781404	2.19877	0.828886	1.24113	0.224588	2.43329	0	1.54579	0.0270463	0.0150589	0.168728	0.263824	0.043913	0.776935	0.0479172	2.29898	0.0244932	0.464631	0.829171	0.186146	0.566407	1.74875	0.261239	0.0204267	0.447787	0.507008	2.42143	0.348851	0.280201	0.244357	2.31351	0.699897	0.373447	0.0646984
TCGA-CV-6937	1.70959	1	0.116724	0.008357	0.0501903	1.26446	0.231614	0.0124329	0.939324	0.121445	1.12612	0.230154	0.034999	6.50056	0.168317	1.55256	1.73976	1.0473	4.34866	0.163567	2.63474	0.025184	3.22628	0.0379884	0.0423027	0.41981	0.151592	0	0.60279	0.16345	2.88754	0.0229349	0.368303	0.905822	0.101381	2.32403	1.65888	0.101925	0.100417	0.772252	0.44508	9.6735	3.67927	0.298563	0.155816	2.21967	0.834668	0.606958	0.13631
TCGA-TN-A7HJ	1.10411	0	0.386998	0.0330794	0.176593	0.769302	0.242911	0.0164043	1.23281	0.0610428	1.38851	0.412757	0.0307857	45.2571	0.242809	0.884675	3.48171	0.930165	3.8684	0.32886	3.48495	0.0332285	1.95001	0.482135	0.173648	0.181659	0.385215	0.0596793	1.27071	0.634296	1.65232	0.07229	0.403536	2.13016	0.211207	1.631	1.89452	0.298849	0.0504737	0.910385	0.775883	6.86604	0.542599	0.350162	0.264856	3.08783	1.06982	0.639352	0.133223
TCGA-P3-A6SW	3.06849	0	0.319433	0.18405	0.132266	3.68131	0.965859	0.126376	0.36373	0.501616	4.49868	0.979183	0.108702	3.67982	0.870649	3.18934	4.45299	4.22028	8.06753	0.382662	7.95434	0.540419	4.63756	0.61905	0.302588	0.707383	0.475583	0.0487624	2.65276	2.617	18.5679	0.259028	2.82418	16.5357	0.512237	5.65283	15.8372	1.68067	0.259228	4.60371	2.22092	31.737	3.53283	2.45747	0.316288	1.69747	2.34024	1.67568	0.068422
TCGA-CN-6018	1.58904	1	0.248119	0.103625	0.118543	1.40863	0.350317	0.030833	1.77907	0.179477	2.89552	0.535149	0.0867961	58.9707	0.488976	1.40728	5.57278	1.5778	3.81544	0.09934	5.44249	0.0624554	2.39128	0.0961324	0.119896	0.261478	1.462	0.0480735	2.15766	0.361068	6.29199	0.116464	1.19952	5.38351	0.763711	3.27124	5.03935	0.94367	0.142303	3.02927	2.25343	10.469	1.11905	0.708372	0.322263	3.57941	1.53204	0.54422	0.0751207
TCGA-BA-4076	1.13699	1	0.0330496	0.00683573	0.0547385	0.724	0.120229	0.0101696	1.92205	0.192998	1.03174	0.148047	0.0500989	140.085	0.110142	0.53673	2.03355	0.420009	1.41663	0.0382262	2.92687	0	1.59835	0.0133171	0.0461361	0.163387	0.399547	0.0151354	0.773596	0.0235935	2.13334	0.0484632	0.348826	0.846778	0.288058	0.584128	1.3644	0.250112	0.105606	0.638187	0.595734	3.58005	0.336378	0.185011	0.0947279	1.91806	0.210237	0.499535	0.0867197
TCGA-UF-A7JA	6.20548	0	0.190637	0.00479555	0.057602	3.74084	0.0664542	0.0784786	0.800826	0.278757	1.25291	0.507766	0.0502092	1.96042	0.169991	0.757559	1.84899	0.846035	3.19413	2.06493	4.53347	0.0144515	3.54534	0.0249133	0.0566412	1.63192	0.144982	0.00707871	0.429396	0.452416	1.83514	0.0350956	0.4746	0.509185	0.159218	1.91235	1.73555	0.233952	0.0823187	0.703551	0.408644	6.81477	0.642677	0.576279	0.391483	4.04478	1.17992	0.511692	0.0869106
TCGA-P3-A6T5	2.41644	1	0.092728	0.0134854	0.032396	1.07689	0.275997	0.0280874	0.746808	0.0671899	2.26314	0.220671	0.101658	40.7847	0.247704	0.383202	2.76087	1.16166	1.77933	0.248859	4.72537	0.0568939	1.79725	0.0385317	0.0364065	0.159524	0.168515	0.0199058	1.57644	0.0930893	4.47914	0.0283737	0.579718	1.0381	0.123987	1.64564	2.02318	0.307014	0.129632	1.01748	0.616353	10.8324	0.426397	0.277388	0.34929	1.91329	0.581506	0.437718	0.205294
TCGA-CR-7369	2.9863	1	0.359366	0.139163	0.136853	1.12463	0.538715	0.0435863	1.53674	0.314246	3.2353	0.796413	0.444777	34.6459	0.519264	1.17187	3.98789	1.11691	3.3429	0.116049	10.3186	0.0367869	3.86364	0.294892	0.193616	0.34222	1.76655	0.0540574	2.02821	0.657279	5.5785	0.171974	1.05332	3.38079	0.567414	2.19241	4.3483	0.8933	0.201164	2.39099	2.28376	9.46363	1.15284	1.35857	0.478583	5.53939	2.10866	0.647982	0.212385
TCGA-CV-5970	1.11233	1	0.177842	0.0392774	0.0112329	0.556556	0.15551	0.0375645	1.47759	0.16308	2.06854	0.433583	0.046998	56.1238	0.275747	0.799845	3.3488	0.907983	2.50847	0.172577	4.77344	0.0676362	2.77743	0.0255062	0.0662732	0.11593	0.486292	0.0455536	1.86313	0.251765	3.53353	0.0628789	0.594353	2.43275	0.34751	1.40478	2.48606	0.447102	0.0963174	0.903374	0.619404	6.53241	0.478792	0.443444	0.458056	1.92715	1.37879	0.223886	0.152535
TCGA-CV-7103	4.3589	1	0.359337	0.0507445	0.0369406	0.833715	0.0491742	0.0240207	5.84522	0.3486	1.89067	1.35558	0.0434694	7.92757	0.202548	1.17181	2.40943	0.631438	2.06651	0.238624	5.14982	0.069509	2.35285	0.0389441	0.120649	0.142034	0.990217	0.0170236	1.04413	0.0371518	4.57617	0.0548611	0.56355	1.98988	0.435922	2.49661	2.82303	0.34133	0.1267	1.07232	1.55453	9.17162	0.463673	0.566845	0.476551	6.95412	7.17736	0.517046	0.0919652
TCGA-UF-A718	5.4	0	0.181091	0.0684734	0.0738115	2.13185	0.362142	0.0587706	1.43591	0.192451	2.23776	0.487287	0.0661766	70.0497	0.475261	0.929302	3.43555	1.75274	6.94028	0.110455	3.67158	0.0952367	2.65763	0.355725	0.195523	0.44597	1.06691	0.0310996	3.71406	0.721126	8.64958	0.124074	1.64528	3.89154	0.622158	3.01245	7.01844	1.0878	0.316451	2.6193	2.47879	13.4238	1.93842	0.995052	0.668865	2.97561	0.983663	0.923312	0.143187
TCGA-D6-8569	2.10959	0	0.100861	0.0491731	0.10739	1.13857	0.443159	0.0266021	2.4118	0.219017	2.61732	0.717162	0.0468037	35.2124	0.252098	0.906748	3.728	1.56643	2.77926	0.212486	4.67413	0.0134713	2.63249	0.110312	0.120684	0.246295	0.964059	0.0725845	2.51282	0.174864	5.04898	0.0940563	0.870994	1.56239	0.336797	1.32023	3.05918	0.683329	0.107429	1.24353	1.30727	4.26486	0.922033	0.696899	0.461795	2.24812	0.946813	0.685417	0.145828
TCGA-CV-6938	0.394521	1	0.201965	0.173138	0.0198063	1.393	0.59586	0.00735945	0.367149	0.402569	3.19032	0.650759	0.0103586	49.7326	0.677501	1.47736	7.16611	2.18481	2.85616	0.0414946	6.06689	0.0745366	1.84887	0.0385486	0.141896	0.244493	0.259228	0.0365099	0.873576	0.0682954	13.8209	0.257943	1.93533	3.67672	0.524304	5.79193	10.2535	2.22024	0.203796	6.21122	1.43705	46.2377	1.66773	1.66555	0.102204	2.71842	1.78806	1.33954	0.412399
TCGA-D6-A6ES	1.06575	0	0.0886625	0.00375101	0	1.73733	0.0399843	0	0.278398	0.00311486	0.28694	0.0481416	0	37.37	0.102746	0.434773	2.1948	0.798673	1.0014	0.010488	0.738023	0	0.533424	0.00487171	0	0.328234	0.0075602	0	1.21286	0	1.70021	0.0343142	0.336423	1.17824	0.244287	0.63544	0.584148	0.164695	0	0.943386	0.239727	20.4208	0.938624	0.369541	0.0321335	0.890105	0.164127	0.147987	0.163153
TCGA-CR-7392	3.90411	0	0.315245	0.39891	0.580791	2.35277	0.766103	0.117712	3.65851	0.383272	5.75386	1.22528	0.0690342	16.0479	0.921626	1.46994	10.3232	2.45484	8.87294	0.221231	5.42704	0.367592	3.92793	1.04475	0.522893	0.614367	3.98681	0.170323	6.3959	2.3061	18.4585	0.313652	2.95174	11.8433	2.02495	7.63105	12.5604	2.91109	0.645141	7.06657	5.43342	17.486	3.54145	2.69826	1.28253	4.66919	3.9826	1.6081	0.466035
TCGA-IQ-A61I	0.00547945	1	0.110131	0.0900791	0.0497467	2.03659	0.576125	0.258782	0.210588	0.433337	2.46202	0.710936	0.156103	2.10459	0.923397	8.97173	5.01244	2.27512	28.217	0.138961	8.80346	0.121687	0.942908	0.302566	0.246332	0.415261	0.313026	0.0229251	4.03287	1.4509	14.9217	0.102295	2.74266	5.07083	0.598941	3.43661	8.89785	1.67699	0.341245	5.32642	1.99719	29.8831	3.65217	1.07945	0.114264	1.58021	0.766229	2.00253	0.371539
TCGA-CV-7418	2.16164	1	0.406234	0.0840225	0.210258	1.25806	0.327471	0.0234378	2.35915	0.403373	2.45355	0.487232	0.0934694	15.6337	0.361724	2.05552	6.46885	2.27461	3.2245	0.0954409	11.5648	0.0316505	1.63001	0.0988954	0.141772	0.32337	0.502752	0.0116274	1.41717	0.501464	6.53604	0.212576	2.08292	2.18388	0.26153	2.31063	4.5728	0.986334	0.189302	2.71151	1.6374	8.18081	1.42678	1.37014	0.306968	4.97364	1.4769	1.54209	0.23793
TCGA-DQ-5625	3.10411	1	0.354602	0.21753	0.030033	1.7949	1.41259	0.0409178	0.654862	1.02777	3.77533	0.667207	0.0209428	18.6825	0.737253	0.625194	5.83968	2.93872	3.35113	0.160795	5.87762	0.0301394	3.63773	0.0454632	0.135003	0.295776	0.393078	0.0553613	1.91544	0.063286	21.626	0.298493	2.29278	3.51765	0.389529	2.28278	13.7928	4.15951	0.025752	4.66866	2.15968	29.3426	1.67804	3.55957	0.248213	3.52039	1.89633	1.23082	0.226571
TCGA-CV-5973	7.23562	0	0.0106774	0.00662531	0.106107	1.02473	0.0105935	0.0147849	0.286053	0.0412627	0.691995	0.0566875	0	9.57983	0.0934072	0.249267	0.807966	0.354684	0.656535	0.0185247	1.71013	0	0.924053	0.00860477	0.0279475	0.0644167	0.0333834	0	0.271899	0.0533569	1.4646	0.00606082	0.158799	0.659501	0.118445	0.74493	1.88188	0.0538695	0	0.53649	0.378515	5.19371	0.152607	0.100417	0.14356	2.3224	0.161752	0.347525	0.0600359
TCGA-CV-6933	7.50959	1	0.144005	0.0304618	0.0243929	1.20689	0.348523	0.012085	0.737677	0.161892	2.28242	0.595121	0.0127574	15.2201	0.471187	1.54424	8.33029	1.8729	4.21227	0.0340692	3.98231	0.0122397	3.11194	0.0395629	0.0822378	0.156314	0.417493	0.0149882	0.924343	0.0887838	2.43703	0.133759	0.423943	1.02422	0.313784	8.62803	2.31624	0.307124	0.0209159	3.23859	0.943909	73.9895	1.30125	0.340775	0.102335	4.09023	1.44619	1.05066	0.368043
TCGA-CV-7236	0.394521	1	0.326189	0.0645448	0.0382856	0.620924	0.160538	0.00711292	3.16806	0.178661	2.31399	0.602114	0.0650752	139.151	0.331255	1.15973	2.57371	0.916199	10.1701	0.207207	3.60375	0.00720397	3.23393	0.0465716	0.0927729	0.13171	0.404726	0.0282295	0.957284	0.148517	4.28982	0.0502979	0.565585	1.21625	0.256423	1.31167	2.53781	0.48593	0.106692	1.07037	1.00927	6.09248	0.758376	0.427025	0.533655	2.97966	1.22487	0.51658	0.121308
TCGA-CV-6953	4.49589	1	0.0990743	0.111973	0.0659299	1.04643	0.203612	0.0391963	0.321988	0.164087	1.6259	0.32229	0.0137924	49.315	0.360836	0.543339	4.069	1.05383	3.5854	0.0736665	3.24911	0.0496226	1.79229	0.124041	0.0833531	0.181449	0.398263	0.0145838	2.0642	0.871462	4.9677	0.0994199	0.631489	5.93001	0.361671	1.96501	3.38062	0.690862	0.113064	1.55615	1.35853	5.66876	0.882713	0.552635	0.184212	1.7851	0.668293	0.466568	0.0477484
TCGA-CN-5364	1.35068	1	0.244393	0.0290385	0.0193776	0.82992	0.273426	0.0108003	1.19159	0.188891	1.99351	0.327397	0.0658736	11.0649	0.440593	1.06651	3.77678	1.20714	1.78917	0.223281	7.88541	0	2.7883	0.0565716	0.0694125	0.137247	0.482851	0.0250039	0.806521	0.0612494	4.21658	0.0542355	2.1928	0.877876	0.117424	2.06058	4.12411	0.409254	0.282463	2.19927	1.05915	17.1133	1.2592	1.01385	0.215837	3.55418	1.08338	0.427447	0.201737
TCGA-HD-A633	1.15342	0	0.0749864	0.00258494	0.0206994	0.456302	0.0137772	0.00769132	1.04412	0.0493705	1.2853	0.236378	0.0378899	247.655	0.129115	0.428885	2.22576	0.651033	0.552077	0.0578211	2.21844	0.0155796	1.92047	0.0201435	0.0261696	0.0439826	0.0625196	0.00381563	0.379333	0.0535314	0.566627	0.0319234	0.451688	0.297338	0.0858232	0.465028	0.873146	0.0588498	0.0443722	0.458036	0.180222	2.2592	0.251697	0.243468	0.0768532	1.05892	0.313088	0.259592	0.0187389
TCGA-CV-7253	0.989041	1	0.0184911	0.00573684	0	0.343992	0.00611524	0.00568986	0.212892	0.0793983	1.15901	0.0470402	0	82.0394	0.0231089	0.696226	1.04825	0.120986	1.85171	0.0160405	2.3166	0.0057627	4.3528	0.00496723	0.00645323	0.133248	0.0462506	0.00564543	0.080857	0.0396013	0.255769	0.0131201	0.292749	0.0930615	0.0366288	0.796973	0.381688	0.040426	0.0131302	0.0947308	0.11851	1.40339	0.0900966	0.194604	0.0780542	1.97433	0.122477	0.0943055	0.00693132
TCGA-CN-4730	2.23836	0	0.153961	0.0078163	0.0104318	0.943931	1.20534	0.0077523	1.46704	0.0540891	1.57452	0.0626979	0.00545575	95.8396	0.0860597	0.435938	0.70929	0.253601	2.85065	0.0145699	3.09529	0.0157031	1.61743	0.358689	0.0395657	3.52117	0.136533	0	0.265694	0.0539558	0.638879	0.0107255	0.11281	0.311222	0.119774	0.480433	0.674338	0.110159	0.0357792	0.446775	0.262384	3.51128	0.357352	0.0959027	0.177245	1.31245	1.81907	0.0981189	0.0188875
TCGA-QK-AA3J	1.27671	0	0.509534	0.0625381	0.0730314	1.18937	0.48053	0.0155065	1.12877	0.411128	3.49903	0.374841	0.0272821	3.1957	0.287601	5.78481	7.44686	1.17622	3.83434	0.34972	14.4188	0.0314101	4.95503	0.0879913	0.0879345	0.342026	0.40965	0.00384636	1.16012	0.119917	5.08262	0.156135	1.44253	4.49598	0.222941	1.15631	4.21799	1.07206	0.107351	1.07736	2.55352	9.17912	1.30954	1.5572	0.153631	5.79502	0.81794	1.42757	0.207788
TCGA-CN-5361	5.80822	1	0.289186	0.0458795	0.0122463	0.725035	0.759668	0.0273023	3.68018	0.302248	2.01758	0.557753	0.0128095	39.5719	0.285839	0.701892	2.9878	0.885699	2.01509	0.256563	5.89758	0.00921726	10.453	0	0.0722522	0.118954	0.252752	0.0270891	0.43363	0.0351895	3.67049	0.0909358	1.93446	0.635991	0.390578	2.03132	3.73678	0.522255	0.0840054	1.01401	0.758213	6.42793	0.505975	0.910609	0.627308	4.15873	1.52064	0.436061	0.133037
TCGA-CV-7180	0.89589	1	0.0721043	0.0469776	0.0268702	0.530278	0.100153	0.0249605	0.282572	0.0640885	1.28739	0.163292	0.0210794	45.001	0.159496	0.453234	1.31031	0.359275	1.09017	0.0281469	2.31389	0.030336	1.61203	0.0697293	0.0113237	0.15497	0.250236	0.00495312	0.901373	0.0694898	3.47826	0.0521839	0.477375	1.32123	0.115693	0.835062	2.9072	0.534756	0.13824	1.00376	0.844813	5.59676	0.48834	0.435929	0.121746	2.29379	1.39588	0.273796	0.0364879
TCGA-CN-A49B	2.47671	0	0.21756	0.0759349	0.076008	1.92288	0.317029	0.0941414	1.04092	0.412496	3.66026	0.651406	0.0132506	25.4254	0.820772	3.37596	5.90466	2.66775	2.43094	0.0619262	6.36153	0.085812	2.88134	0.016437	0.14948	0.446057	1.0522	0.0140109	2.00673	0.116484	17.0683	0.211289	2.59797	4.28329	0.977747	3.83256	9.66712	1.65674	0.369317	5.106	2.59194	14.164	2.26916	1.99697	0.133927	2.8583	1.13762	1.70785	0.240832
TCGA-CV-A465	0.589041	1	0.152795	0.0174139	0.0232409	0.461094	0.0556876	0.0129535	0.40389	0.134965	1.02811	0.153653	0.0121549	79.3506	0.109895	0.368957	1.74826	0.444936	1.04798	0.121726	3.64377	0.0174924	1.31757	0.0113083	0.0244856	0.190476	0.0994439	0.00856822	0.411469	0.106852	1.03517	0.0225678	0.170544	0.410886	0.0852419	0.461209	1.02491	0.13687	0.0498202	0.392618	0.129279	2.6334	0.200555	0.0942623	0.131628	3.09558	0.704898	0.3305	0.063119
TCGA-CV-6950	1.25753	1	0.0808956	0.0286832	0.071777	0.955387	0.107013	0.0266703	1.85891	0.273914	1.79647	0.238708	0.0150156	58.5335	0.179087	0.844558	2.31651	0.848475	2.23722	0.0551373	4.5719	0.0108047	2.03132	0.0675209	0.0695714	0.124916	0.231245	0.0105848	0.940822	0.0288749	3.42346	0.0655982	0.532253	1.00725	0.164824	1.59371	2.21376	0.463523	0.0800094	1.01445	0.67354	5.54957	0.576223	0.442501	0.224036	3.6092	0.848064	0.335952	0.0389873
TCGA-CR-7388	2.25479	1	0.902991	0.252137	0.53841	3.24273	1.16018	0.187554	2.867	0.324532	5.97174	1.71913	0.0879954	23.128	0.815903	4.41906	12.3822	3.44098	12.4243	0.575741	4.92937	0.215283	4.76929	0.556696	0.453796	0.881853	3.47259	0.136466	6.34442	2.12728	12.2716	0.322916	2.05994	18.9632	1.77084	5.5439	8.56282	2.11843	0.634788	4.98816	4.84236	18.1955	2.77186	1.49676	0.9021	3.83131	3.64814	1.17561	0.319867
TCGA-CV-A45W	3.83014	1	0.725622	0.30993	0.351901	5.07826	1.64694	0.247749	2.4495	0.345718	5.2834	0.880643	0.0678051	13.7451	1.5354	2.71977	13.0661	4.99223	16.5022	0.737242	7.70589	0.543662	3.29336	1.61011	0.858574	1.23309	1.76212	0.0409691	3.96941	6.80152	13.8006	0.308913	2.23179	31.7824	0.79745	10.4716	11.0188	1.51952	0.381146	8.83128	3.36846	42.1265	2.65408	1.84293	0.333338	2.92719	2.37899	1.92456	0.251504
TCGA-CV-7446	2.99452	1	0.664673	0.0543577	0.0621829	1.35772	0.286957	0.0154036	3.60399	0.298777	1.58102	1.32054	0.048782	4.60498	0.243985	1.33559	4.65529	0.532244	3.39428	0.209887	7.37254	0.0156008	6.15151	0.0336182	0.157232	0.461398	0.615614	0.0343875	1.10092	0.0714725	3.62558	0.161018	0.652438	0.824519	0.561916	1.35818	2.51514	0.614556	0.168844	1.01103	0.932416	5.21534	0.74257	1.57489	0.716101	5.39449	1.57742	0.712531	0.131351
TCGA-CN-6989	2.68493	1	0.463386	0.0768644	0.136779	1.39812	0.10697	0.0635292	6.57183	0.430843	3.22136	0.925986	0.062593	6.98272	0.510876	2.50771	11.3148	2.2419	3.67124	0.185067	6.34938	0.025737	4.19439	0.216297	0.147707	0.321771	2.96932	0.0598814	1.98084	0.054042	9.52709	0.176765	2.12957	3.78785	1.73405	7.65012	6.67818	0.871492	0.0879619	2.9819	3.95308	35.8257	1.26304	0.896864	0.394865	2.92795	2.90559	1.00126	0.386952
TCGA-HD-7831	1.8274	0	0.364085	0.0531562	0.0133018	0.899234	0.155822	0.00988517	8.6444	0.5628	1.605	0.568518	0.00695679	7.06738	0.262299	1.02946	2.35726	0.755888	4.88868	0.0650246	4.92427	0.0300352	3.50401	0.0215743	0.0392399	0.107673	0.374979	0.0441359	0.702377	0.0917341	13.3307	0.0471075	0.297969	0.999468	0.246061	1.38959	1.81447	0.280934	0.193898	0.519056	0.624109	4.03403	0.41045	0.280544	0.647895	4.60293	2.37854	0.297891	0.06021
TCGA-BB-8601	1.70959	0	0.038401	0.0089354	0.08944	0.401838	0.0619111	0.01994	0.519704	0.07049	0.557338	0.762141	0.00935532	29.104	0.122377	1.09206	0.902567	0.125024	0.47305	0.0624597	3.69612	0.0134635	2.31737	0.0638277	0.0527689	0.0506784	0.117061	0	0.211133	0.0822413	0.912938	0.0306528	0.0898125	0.849921	0.0399358	0.328192	0.568365	0.217957	0.0460146	0.297933	0.224963	1.87784	0.542609	0.357921	0.0787974	3.38511	0.266314	0.572853	0.0647751
TCGA-CV-5979	3.60274	0	0.72419	0.00291791	0.0584144	1.03261	0.0715387	0.0303872	0.152012	0.0944988	1.68609	0.134193	0	66.1697	0.133993	0.660053	1.87267	0.791697	0.665441	0.0571105	2.37298	0	3.29832	0.0037897	0.034464	0.0520123	0.117622	0.0516855	0.232241	0.0134282	1.07325	0.0440434	0.482798	0.387275	0.0894261	0.809266	1.13922	0.123371	0.0200351	0.472561	0.242994	2.39448	0.174137	0.135835	0.102927	2.48539	1.22123	0.43693	0.0846109
TCGA-CV-A6JZ	1.95616	0	0.793384	0.252096	0.142917	3.61557	1.4221	0.049785	1.37239	0.248246	7.33964	1.06656	0.12146	18.257	0.98852	1.12505	10.4347	4.97272	5.36231	0.218324	5.80031	0.0470609	2.55229	0.156464	0.399014	0.851371	1.0252	0.0329308	4.10062	0.266935	26.3329	0.410211	3.24283	7.14581	0.683721	8.63556	22.8028	4.08137	0.245091	5.86587	4.50204	29.515	4.67156	5.1058	0.173128	2.37206	5.08591	1.78033	0.388144
TCGA-CV-A6JY	1.76986	0	0.215535	0.0445796	0.0297483	2.54192	0.11088	0.00552682	0.273072	0.0678684	0.837244	0.206609	0.0311164	15.5243	0.128694	0.326418	2.76403	0.510758	3.48971	0.405103	5.11999	0.0335855	2.55344	0.0482489	0.0250733	0.1204	0.359402	0.00548366	0.693001	0.0940294	1.2422	0.0526758	0.367658	1.62711	0.0901341	0.690596	1.64597	0.193318	0.153048	0.679505	0.575572	3.22205	0.451188	0.269465	0.142275	2.92304	0.673758	0.209855	0.0134654
TCGA-CQ-A4CI	2.60274	0	0.0748436	0.0158319	0.139455	0.692022	1.15096	0.0188427	1.40326	0.120952	1.56137	0.154087	0.00663038	0.850962	0.165811	1.26233	1.763	0.477713	2.8741	0.115094	7.97433	0	3.1289	0.0123372	0	0.138538	0.0765825	0	0.527663	0.08743	1.31758	0.0217245	0.661008	0.644388	0.129388	0.840203	0.875084	0.128727	0.0108706	0.361977	0.380198	1.90125	1.03765	0.442207	0.37337	3.51168	0.497964	1.00506	0.034431
TCGA-KU-A66S	1.11233	1	0.404948	0.0753808	0.157468	1.34718	0.227084	0.0536347	1.79396	0.277602	0.981633	0.687036	0.0205887	4.77619	0.337971	0.37988	2.46272	0.801514	2.16517	0.339063	3.18429	0.0395064	3.58818	0.114929	0.0221202	0.762124	0.48882	0.00967562	1.56513	0.309195	3.79911	0.155905	1.99175	1.49347	0.263666	1.22343	2.17817	0.538296	0.168777	1.77345	8.17529	9.83964	0.789234	1.47604	0.252688	3.56934	1.88297	0.796389	0
TCGA-T2-A6WX	0.572603	1	0.325197	0.198305	0.0557182	4.13223	2.01002	0.0569341	0.474217	0.938929	5.54584	0.855811	0.0291403	19.2528	0.840847	1.15771	10.7868	6.47639	6.40395	0.145914	5.91613	0.0314526	1.79821	0.121999	0.334603	1.03733	0.266457	0.0102708	0.925894	0.400263	36.5797	0.249835	4.63204	16.7	0.426493	6.41001	19.6572	2.89665	0.095552	7.44399	3.90789	25.3464	5.63501	2.42936	0.15603	2.05957	1.88408	2.79194	0.517021
TCGA-HD-8314	1.83562	0	0.66244	0.233294	0.233519	2.02408	0.404109	0.0867691	3.25251	0.18681	3.7629	1.55501	0.157023	14.3498	0.822278	5.9171	9.86841	2.74218	15.612	0.722194	7.22087	0.0627713	3.19383	0.194783	0.738077	0.563695	2.27547	0.0245976	4.15507	0.287577	10.3237	0.282015	1.89397	6.37703	1.12248	5.94567	7.52938	1.21265	0.586396	4.65137	2.78349	35.1037	1.70545	1.50187	0.348485	7.42991	4.91374	1.4979	0.453004
TCGA-D6-6517	0.8	0	0.241184	0.0910631	0.110229	1.2283	0.311526	0.0315061	2.19747	0.133653	2.38265	0.397504	0.0443454	71.3111	0.307102	0.990763	4.58089	1.26256	5.99484	0.142112	2.9683	0.0382913	2.20851	0.209036	0.167945	0.267676	1.77563	0.0687722	3.19728	0.623735	5.79091	0.114301	0.939865	4.93754	0.762613	2.55575	4.50105	0.681877	0.218115	1.69066	2.0835	9.02836	1.00886	0.492929	0.258255	2.16707	0.964231	0.362686	0.130493
TCGA-IQ-A6SH	1.29041	0	0.0566034	0.0197563	0.0263671	1.41435	0.150926	0.0244931	0.366575	0.131246	1.43185	0.198972	0.0137898	34.6985	0.381991	0.490915	3.00961	1.33808	1.72532	0.0552397	2.29524	0.0198454	1.34772	0.0727002	0.0555584	0.152069	0.13273	0.0145811	1.61339	0.219719	8.75914	0.0933771	1.56825	2.33077	0.336376	2.08312	4.88221	0.562225	0.0452173	1.89464	1.09682	7.71072	0.948051	0.598874	0.230637	1.73542	0.354965	0.717437	0.0954791
TCGA-MZ-A5BI	0.594521	1	0.175665	0.216732	0.106567	5.01161	2.16842	0.299809	0.491146	0.479934	6.69211	1.20577	0.23886	22.3372	1.65416	2.9553	14.8664	6.39349	13.062	0.191367	5.20119	0.469793	2.2114	0.972853	0.64157	1.39559	3.09609	0.179603	11.8972	3.9196	32.3927	0.187831	5.69746	16.6536	1.61686	8.16279	19.2653	2.70207	0.561315	10.3888	6.03833	42.5671	4.64982	1.95942	0.295072	7.03144	7.16604	2.33199	0.633972
TCGA-CV-A45O	2.33151	0	0.132413	0.0433017	0.0133364	1.04717	0.131372	0.00495544	0.223446	0.307025	0.987849	0.251155	0.0139497	26.767	0.198577	0.709885	4.43136	1.44681	0.934459	0.00931338	1.86623	0	0.831976	0.0475868	0.0562027	0.199712	0.0671346	0.0147502	0.579932	0.0766438	3.19283	0.0518006	0.566583	1.0168	0.148871	1.50805	2.53517	0.68791	0	0.926576	0.554772	3.80007	0.603326	0.454364	0.080568	2.89541	0.578755	0.570451	0.14488
TCGA-BA-A6DE	1.20548	0	0.150159	0.0284696	0.103625	0.96595	0.0910424	0.0500556	0.308453	0.139699	2.68345	0.197918	0.00541955	44.2122	0.133446	0.255231	2.29866	0.598307	3.99347	0.390776	7.0176	0	3.52247	0.356309	0.0218351	0.490699	0.0678136	0.00764072	0.457051	0.160793	1.72122	0.0580068	0.42023	0.606863	0.118979	0.640207	2.31046	0.496635	0.213251	0.92214	0.526299	2.46921	1.75865	0.596816	0.117379	3.34232	0.50386	0.185653	0.0750487
TCGA-CX-7086	1.56986	0	0.282562	0.0516155	0.127933	0.832624	0.25414	0.0146265	0.350813	0.144914	2.35313	0.327281	0.0617614	67.6834	0.2693	0.682353	2.90053	0.831357	1.96185	0.137447	4.78759	0.0148138	3.31157	0.0638445	0.136858	0.268847	0.66382	0.0326527	1.61392	0.441135	3.40615	0.0820688	0.642328	2.30528	0.310725	1.23439	2.9651	0.58755	0.177203	1.32062	1.2281	3.88636	0.566146	0.699824	0.255146	2.8528	0.529935	0.412122	0.106907
TCGA-CR-7379	2.83836	0	0.260903	0.0568337	0.0103434	0.677518	0.283636	0.0422763	2.23076	0.120133	1.69647	0.288729	0.0595047	43.172	0.295534	0.624217	3.99373	0.930373	5.39347	0.0939015	4.47772	0.023355	1.82038	0.0335518	0.0741017	0.108842	0.364474	0.0648259	1.15015	0.392323	2.06356	0.0472648	0.255666	2.24009	0.34968	1.90932	1.68856	0.289867	0.0443449	0.881056	0.785485	3.15405	0.486857	0.316034	0.557169	1.9251	1.27452	0.206156	0.0468186
TCGA-D6-A6EM	0.635616	0	0.174766	0.0416115	0	3.41513	0.451627	0.0281392	0.44544	0.157065	3.00951	0.491572	0.0158426	32.0743	0.74666	1.14566	6.63097	3.41973	4.77564	0.867322	1.56301	0.102598	0.731064	0.289871	0.140423	0.536377	0.266854	0	2.39927	0.948774	16.6124	0.192061	3.55659	9.05408	0.884	2.75616	7.75797	1.06422	0.103897	5.50656	1.89014	29.6294	3.14475	0.995174	0.120094	1.02995	0.858789	0.892072	0.767844
TCGA-CV-6433	1.75616	0	0.526017	0.318568	0.0268526	2.87798	1.84089	0.239464	0.368539	1.44244	8.74731	1.14588	0.0842625	2.76709	1.12925	8.30333	5.6674	4.00656	5.01332	0.12189	6.59152	0.181897	5.45957	0.130657	0.76385	0.725439	0.770492	0.0197995	3.20278	0.393518	46.0474	0.469347	4.1017	20.7105	1.43879	6.25383	36.2023	3.15736	0.483524	11.59	4.94217	30.5159	4.33601	4.09142	0.217986	5.4194	3.11742	3.96294	1.25193
TCGA-QK-A8ZA	1.01644	1	0.0558457	0.0311869	0.0971194	0.448574	0.0258565	0.0154658	0.435238	0.161142	0.809504	0.285372	0.00725613	13.5362	0.136793	1.15149	2.44162	0.480637	1.59306	0.0387557	10.0515	0.0104425	4.47925	0.0135016	0.0350814	0.061768	0.174604	0.02046	0.396466	0	1.72516	0.0285297	0.412601	0.383263	0.194699	0.758456	1.45171	0.247942	0.0594827	0.462163	0.62412	3.00543	0.852595	0.453929	0.377176	1.41087	0.305441	0.581025	0.0376804
TCGA-HD-7754	2.14521	0	0.246634	0.651435	0.0662413	1.06041	0.136676	0.01846	2.88678	0.407004	2.24885	0.808423	0.0173219	2.25446	0.354876	2.34194	5.13319	1.00144	2.66507	0.0520414	12.542	0.0436248	5.00335	0.0671481	0.0558312	0.147453	0.858643	0.0305265	0.658398	0.19986	2.88897	0.0804034	0.482889	2.89117	0.374999	2.57638	1.97318	0.440554	0.212997	1.15844	0.82906	13.2454	1.31646	0.557484	0.432483	10.2694	1.67994	1.18491	0.247366
TCGA-BA-A6DL	1.70685	0	0.147787	0.0393007	0.0561979	1.82876	0.287266	0.0167052	0.617031	0.149191	1.45693	0.252198	0.0352694	74.4122	0.21711	0.421152	2.48975	1.08613	2.70557	0.235472	3.24292	0.0169191	1.24879	0.2224	0.0710492	0.839285	0.16408	0.0124311	3.88906	0.477991	3.09759	0.0475082	2.56114	2.23548	0.111126	1.15732	1.9026	0.474758	0.0867371	1.03228	0.793742	8.39042	0.643667	0.43763	0.0877048	2.2415	0.427234	0.468175	0.0610503
TCGA-CR-7385	2.73151	0	0.700182	0.534591	0.305775	3.68056	1.78554	0.136341	0.501413	0.83712	6.21355	1.56281	0.277192	7.6316	1.25513	5.17313	10.5991	4.80702	7.91115	0.185064	11.7251	0.0460287	4.84078	0.998487	0.816116	1.11793	3.88917	0.270552	8.48448	3.18652	20.0698	0.463426	4.88128	10.7893	1.41733	9.51039	17.2423	2.83156	1.3459	7.43067	6.37957	35.802	5.30929	2.9544	0.253996	8.13919	2.81857	1.75759	0.590537
TCGA-CV-6941	0.936986	1	0.104698	0.0711101	0.0843598	2.63228	0.670976	0.0195911	2.89825	0.279942	2.36339	0.436606	0.0441197	14.186	0.326757	0.814868	3.44219	1.36829	6.95727	0.095732	4.24669	0.0555573	3.46924	2.59965	0.10221	0.388374	0.982029	0.0194381	1.76868	0.242406	3.68896	0.066256	1.05482	2.27211	0.390128	2.36506	3.32163	0.488247	0.0904187	1.30469	2.80024	6.27292	1.35117	0.744184	0.444603	5.29362	1.2693	0.661225	0.0477312
TCGA-CQ-6222	5.52329	0	0.411556	0.171437	0.0107251	1.66174	0.562512	0.0398515	0.944356	0.22689	3.05791	0.623124	0.0785286	3.98479	0.763949	0.989039	6.60933	2.15757	4.32956	0.299592	4.19877	0.0322894	1.97304	0.0487063	0.216951	0.279979	0.691066	0.0355863	2.89156	0.110946	14.8089	0.243822	2.01312	5.04848	0.571244	7.60191	11.3749	1.55075	0.367854	6.51241	2.65613	42.9271	2.54657	1.3572	0.144434	2.73664	2.70937	0.725362	0.29128
TCGA-CV-7422	2.8411	1	0.253629	0.0467675	0.13375	0.977189	0.750159	0.0331318	1.01716	0.212673	2.88825	0.423971	0.0326436	5.33601	0.507747	3.59613	3.67605	1.18139	3.24682	0.143218	8.66957	0.0939568	4.04402	0.347088	0.221704	0.252618	0.610448	0.0328731	1.88331	0.98388	4.71623	0.0967706	0.850612	2.15772	0.577301	3.48223	4.07875	0.713441	0.145268	3.22058	1.53974	18.1713	1.21015	0.836617	0.299638	4.17025	1.31338	0.986451	0.322886
TCGA-BB-4217	0.512329	0	0.623607	0.524168	3.13268	11.5203	2.72557	0.224434	3.8648	0.526573	14.447	3.71234	0.551479	47.5792	3.56162	1.60253	22.6589	8.81344	25.4002	0.285971	5.96031	0.308214	4.6454	7.80068	1.76887	3.82437	6.57585	0.294393	32.4916	20.2332	30.3327	0.442082	7.86827	30.735	5.51803	36.9715	35.6465	5.96256	6.39055	33.6442	15.544	121.783	8.30966	4.90792	0.360774	3.13381	5.92634	3.59719	2.2799
TCGA-P3-A5QF	0.90411	1	0.114757	0.488738	0	0.61488	0.106955	0.0288915	0.337238	0.241897	1.47985	0.737342	0.0135551	18.806	0.234681	0.317673	2.34039	0.980574	0.670767	0.117649	8.97316	0.0292614	2.15092	0.0168148	0.0709967	0.17046	0.20223	0.00477765	0.740636	0.0670281	3.41517	0.0562571	0.695702	0.787568	0.181858	1.3732	2.75452	0.400018	0.23335	1.54172	0.407443	14.0793	0.420209	0.430999	0.161471	4.23642	0.833312	0.917084	0.0586588
TCGA-T3-A92N	0.260274	1	0.0932728	0.0188725	0.1209	1.25325	0.321877	0.0112308	2.26537	0.178658	3.32934	0.205882	0	95.1813	0.264554	0.541575	3.26398	1.42824	1.2741	0.0422148	4.73169	0.0113745	1.71351	0.0049022	0.0827938	0.269124	0.205403	0.0111431	0.478792	0.0521105	6.21237	0.0673314	0.898853	1.4194	0.207256	1.24488	3.42748	0.589246	0.038875	1.93454	0.614034	7.25245	1.06701	0.90716	6.45931	1.6185	0.572057	1.63128	0.109449
TCGA-HD-A4C1	0.030137	0	0.165039	0.0662631	0.0602972	0.486108	0.20227	0.0179238	3.72935	0.160073	1.34698	0.280259	0.0252281	104.945	0.228094	0.941753	2.08144	0.828208	1.63	0.109481	4.80015	0.0544597	2.93786	0.0586777	0.0304927	0.178149	0.212472	0.00444595	0.262201	0.13861	1.99188	0.0509736	0.312057	0.852816	0.200001	0.821804	1.58554	0.435919	0.0827236	0.58535	0.75831	1.9291	0.545557	0.42064	0.569168	1.96864	0.576818	0.488822	0.043669
TCGA-CV-6441	0.8	1	0.0404279	0.0125427	0.0502192	0.479718	1.28687	0.0559801	0.156644	0.0546815	1.1403	0.269972	0.00656609	1.99402	0.14652	5.739	1.72273	0.354811	4.16577	0.0526052	4.36862	0.00944945	2.0638	0	0.0105817	0.121951	0.02528	0.00925715	0.109189	0.00721518	1.1883	0.0387249	0.349119	0.249707	0.0400417	0.394874	0.956009	0.117281	0.0215304	0.352493	0.0850187	2.0711	0.5614	0.373419	0.037923	1.87197	0.6025	0.359886	0.0681942
TCGA-CR-7370	0.287671	0	1.60371	0.147624	0.121966	1.32167	0.272261	0.0278887	3.24919	0.459219	2.44332	0.806983	0.0245337	9.52599	0.29072	2.19361	3.92851	1.29436	4.36416	0.183452	10.8015	0.0282457	4.9856	0.0334767	0.0909372	0.229728	0.746207	0.0138355	1.00245	0.404385	5.93741	0.153267	0.583382	2.30143	0.541598	2.25177	3.65429	0.796399	0.096536	1.12955	1.31151	4.4555	0.75073	0.783878	1.76648	7.13884	1.54686	0.720668	0.118908
TCGA-CR-6467	4.86849	0	0.71007	0.778089	0.969221	6.26598	3.119	0.225799	3.47977	0.995517	11.7753	2.40306	0.177012	1.78895	1.77066	16.6743	15.8634	5.49552	20.6673	0.257846	12.1447	0.237374	4.65334	1.95375	1.43606	1.59243	4.1936	0.246723	15.124	4.80971	34.947	0.64325	4.97324	19.5152	2.91946	15.0029	28.2925	5.15496	1.4049	13.0936	9.53252	56.9359	8.3477	5.31627	0.189754	7.75505	3.86325	4.96468	1.18382
TCGA-CR-6472	2.87671	0	0.318002	0.0874486	0.0942661	0.655919	0.125484	0.0300228	0.943314	0.142442	2.07019	0.284182	0.0211288	0.318279	0.32516	4.49423	4.54504	0.769342	1.83237	0.253915	7.56927	0.0810857	2.00213	0.279571	0.153228	0.17441	0.657561	0.0148942	2.19179	1.3234	4.64855	0.0646135	0.956989	3.97298	0.485332	2.56148	3.91733	0.596174	0.392599	2.10835	1.49166	11.13	1.30647	0.742817	0.63897	5.25643	1.10695	0.566971	0.0487645
TCGA-CR-7386	3.91781	0	0.306844	0.109104	0.0642403	1.42152	0.29075	0.0572877	3.57476	0.333089	2.51137	0.892326	0.0470363	16.0211	0.845364	1.37978	4.37977	1.53048	5.9474	0.287115	5.16517	0.00967018	3.20897	0.0291736	0.330282	0.215799	1.20945	0.0568404	2.03525	0.0664535	12.9117	0.227502	2.36198	5.9626	1.52844	5.81131	10.1776	1.66463	0.2644	6.58479	4.84119	19.6961	1.94528	2.18168	0.580516	3.95697	3.66282	0.745217	0.383829
TCGA-CN-4726	0.389041	1	0.0434259	0.0186547	0	1.40344	0.0198852	0.00462548	0.945215	0.0413092	0.33846	0.297612	0.0455732	45.1679	0.385739	0.752711	1.50515	0.559861	0.799083	0.0434663	3.40237	0.0093694	1.32642	0.00403803	0.0629526	0.0176338	0.181727	0.0321256	0.618649	0	1.3284	0.0312863	0.269237	0.453917	0.65112	1.44493	0.838798	0.146623	0.05337	1.52835	0.252895	3.6715	0.175782	0.218787	0.271046	2.1098	0.853704	0.248113	0.0901553
TCGA-CN-4742	1.08767	1	0.176331	0.0421388	0.0532791	0.673005	0.229319	0.0296955	2.32348	0.13076	1.91842	0.340385	0.00464411	53.5847	0.330549	0.563882	2.86859	0.744765	2.43258	0.0186035	7.03793	0.0334174	2.44834	0.12674	0.0748435	0.116803	0.759909	0.0327374	1.48939	0.377638	2.77685	0.0750679	0.699629	3.17906	0.438976	1.54274	2.42742	0.461641	0.114211	1.51279	1.36158	4.91247	0.826652	0.509021	0.32187	1.35357	1.45282	0.18693	0.0482329
TCGA-BB-4227	0.367123	0	0.165178	0.0102492	0.10943	0.73518	0.0218506	0.015248	1.92855	0.121991	0.741815	0.336162	0	23.5617	0.165142	0.683402	5.24373	0.461398	0.624538	0.019105	3.9243	0.0308864	2.55066	0.00443714	0.0403519	0.121796	0.0619723	0	0.560831	0.00786116	0.685423	0.0328159	0.269433	0.347636	0.746015	0.829723	0.629456	0.0833352	0.011729	0.514238	0.191877	2.82635	0.336235	0.351371	0.132563	4.06775	0.3683	0.814846	0.0990661
TCGA-D6-6516	2.11781	0	0.266118	0.0801346	0.0388906	1.16349	0.401217	0.0433519	0.660261	0.278276	2.59347	0.345421	0.0152546	9.91781	0.336489	0.438082	4.67239	1.4359	2.69642	0.298748	4.65266	0.0439069	2.63201	0.0914612	0.135212	0.267582	0.357284	0.0179222	3.33398	0.122926	8.31825	0.10996	1.61843	2.41721	0.3473	2.08961	8.09058	1.36631	0.066694	2.11441	1.58956	8.7323	1.38563	0.938527	0.326721	4.25402	1.03634	0.664094	0.140829
TCGA-CQ-7071	3.59178	0	0.114141	0.13521	0.025779	0.990427	0.185308	0.0143681	1.12804	0.272677	1.43212	0.464818	0.00674114	100.872	0.339755	0.934355	3.23594	1.14765	2.08597	0.0270038	1.9002	0.0291041	2.01611	0.03763	0.0977748	0.174761	0.29847	0.0332638	0.680605	0.177781	6.38696	0.101602	1.30925	2.29303	0.480978	1.36582	4.16607	0.905673	0.19894	1.90146	1.02249	8.01126	0.856125	0.937525	0.319584	2.78766	1.1963	0.499376	0.081681
TCGA-IQ-7632	1.20822	0	0.102375	0.00635236	0.0890186	1.78079	0.094799	0.0236263	0.686802	0.0817629	0.906453	0.183438	0	34.5525	0.179118	0.316188	1.19723	0.158442	5.47567	0.0710462	4.67203	0.0287145	1.8762	0.148505	0.0428737	0.131246	0.217655	0	1.04279	0.54082	1.03844	0.0203389	0.186637	3.56915	0.15818	0.971365	1.65805	0.191106	0.0763296	0.683833	0.332164	2.66999	0.605231	0.264769	0.377726	1.87234	0.539787	0.193659	0.0920999
TCGA-CV-A6JT	2.33425	0	0.0848748	0.0197492	0.0527154	1.87868	0.168415	0	0.42517	0.158532	1.18536	0.320355	0.0827095	40.5171	0.373899	0.646116	4.43982	1.74609	4.65283	0.2761	2.41778	0.069434	1.1342	0.00427496	0.0388771	0.274693	0.179121	0.00485864	1.33446	0.0681644	9.31856	0.0406497	1.07906	2.86874	0.176534	1.55932	3.94192	0.620904	0.0113003	1.59294	0.752205	18.117	1.06833	0.367036	0.222261	2.22537	0.653321	0.363018	0.17896
TCGA-BA-A4IG	2.34247	0	0.278422	0.101805	0.32115	2.46875	0.443947	0.0826132	0.537193	0.253619	3.49632	1.01294	0.13566	39.633	0.792836	2.23197	3.30619	2.00813	3.27485	0.112136	7.23468	0.223122	3.67562	0.773298	0.47369	0.709882	1.09434	0.0683068	4.70365	2.72586	6.13204	0.142519	1.31666	5.75964	0.941532	5.52215	7.40269	1.35452	0.751978	5.94845	2.7782	18.5651	1.69898	1.31591	0.083948	5.04739	1.34203	1.47714	0.413735
TCGA-BA-6870	1.23562	1	0.31247	0.0662923	0.0770587	2.10495	0.761358	0.0668099	0.799681	0.110099	3.32706	0.516892	0.0671687	21.8066	0.578864	0.404779	4.72843	1.967	15.2072	0.358755	6.22507	0.219106	2.39581	1.0554	0.252578	0.447025	1.18096	0.037879	3.89873	2.19458	4.80675	0.0958566	1.07802	7.60647	0.453304	3.38542	4.40905	0.643339	0.161516	2.67691	1.83468	16.7495	1.34337	0.692221	0.224142	1.57221	0.881449	0.521547	0.100765
TCGA-CV-7414	0.0383562	1	0.204351	0.0906764	0.00885499	0.765933	0.139092	0.0098708	1.3684	0.426077	1.5825	0.415124	0.0185245	4.98936	0.2245	0.622255	1.72724	0.885296	3.76075	0.0927572	7.66886	0.0133296	3.01808	0.00861716	0.0261219	0.125435	0.151556	0.00652914	0.203531	0.0101779	3.1224	0.0505796	2.4521	0.968661	0.158154	1.10077	3.45387	0.266139	0.0303711	1.02396	0.51398	6.4185	0.25008	1.71194	0.230696	4.54284	1.62125	0.37083	0.0400816
TCGA-BA-A6DA	0.961644	0	0.0347203	0.0230827	0.0554519	1.75404	0.270658	0.0206044	0.237211	0.0306688	0.497127	0.0814689	0.019334	85.031	0.182242	0.487627	3.07657	0.887476	2.15996	0.0774487	1.83826	0.0139121	0.488173	0.0779459	0.0701061	0.15336	0.0651328	0	0.516711	0.191208	2.14399	0.0506784	0.599661	1.2663	0.0471615	0.747461	1.31637	0.187683	0	1.02913	0.196696	6.622	0.778194	0.304873	0.218678	1.66823	0.260549	0.173856	0.0167333
TCGA-CQ-6227	0.353425	1	0.333687	0.0718345	0.067674	0.774325	0.173415	0.0251458	5.8713	0.101759	1.97798	0.320873	0.0973311	117.568	0.525955	0.967703	1.94153	0.598952	7.21021	0.212668	3.34338	0	1.88554	0.268914	0.153292	0.188303	0.438607	0.0249494	4.60337	0.277105	3.54018	0.0724787	0.748168	1.53294	0.46135	2.51174	3.28561	0.329831	0.174083	2.28649	1.23571	11.8545	0.68353	0.414004	1.37129	2.30096	2.06194	0.36373	0.122529
TCGA-CV-7432	7.0411	1	0.0241085	0	0	0.452685	0.465091	0.0222552	0.334504	0.0579705	2.55714	0.127994	0	50.6311	0.0562411	0.360064	0.979719	0.248746	0.979233	0.0348558	3.0811	0	2.16369	0.00323811	0.00841366	0.0505022	0.0351756	0.00736046	0.0372073	0.00573687	0.713255	0.026229	0.14265	0.43018	0.136902	0.549445	1.00622	0.141904	0.0171191	0.213766	0.333168	1.77982	0.180116	0.248324	0.185943	2.65093	0.208697	0.109541	0.00903699
TCGA-UF-A7JD	2.02466	1	0.152169	0.0390706	0.449744	1.53537	0.119737	0.0726575	3.38426	0.70161	2.2387	0.475326	0.0818134	5.84164	0.295092	0.970086	2.9238	1.3964	7.89366	2.15756	4.08156	0.191328	2.39074	0.0570867	0.0412027	0.478802	0.383892	0.00720901	1.3119	0.404555	1.52417	0.0580801	0.415367	1.18836	0.392899	1.7938	1.26403	0.214432	0.0503004	0.818859	0.822874	2.7044	0.649394	0.8724	0.356851	2.52115	1.44011	0.626209	0.0531062
TCGA-CQ-6225	1.10411	1	0.0101306	0.00235725	0.103819	0.699461	0.0251274	0.0210415	0.0992527	0.0528518	0.696319	0.260938	0	10.734	0.051275	0.793232	2.95891	0.840341	1.46981	0.0988651	4.5717	0	2.19182	0.397999	0.0238645	0.399175	0.00950212	0.00347954	52.9434	0.0813604	0.464169	0.00539102	3.14212	0.208575	0.0782636	0.720914	0.589422	0.0689994	0.00809275	0.291935	0.456521	6.69961	0.407225	0.183743	0.0570173	3.84493	0.16742	0.154295	0.0598093
TCGA-BA-4074	1.26575	1	0.0336951	0.0246413	0	2.21442	0.0501454	0.0133306	1.69937	0.230665	0.369086	0.27792	0.0140724	421.437	0.382598	0.376908	0.615357	0.798584	0.754138	0.0688984	2.50597	0.020252	0.512558	0.014547	0.034018	0.192392	0.334108	0.0198398	0.334303	0.0257725	2.09733	0.0584037	0.280585	0.673916	0.137307	0.53061	0.56996	0.23314	0.00769062	1.79261	0.26464	32.7302	1.49871	0.902165	0.151264	1.46602	0.517077	0.616641	0.0811961
TCGA-CV-A6JE	2.94521	0	0.114586	0.0584857	0	4.08047	0.344722	0.00511825	0.25534	0.254261	1.95761	0.292522	0.00720403	13.5042	0.54047	0.450215	3.06825	2.90916	3.38429	0.0961936	4.57388	0.0933078	0.809131	0.0312774	0.0348295	0.741469	0	0.0101566	0.94982	0.284983	12.6285	0.0928426	2.91003	3.53114	0.127403	2.06304	5.94624	0.800025	0.0236222	2.22867	1.09936	24.0774	1.85143	1.23282	0.195902	1.20595	0.541047	0.579938	0.299279
TCGA-DQ-5631	1.50137	1	0.0739265	0.0251732	0.040316	0.49233	0.116279	0.0149803	3.23008	0.0975519	1.24921	0.370645	0.0140567	69.7808	0.13385	0.799252	2.11896	0.416543	2.03664	0.351929	4.32082	0.0404588	3.93476	0.0283351	0.0424752	0.0679875	0.341628	0.0544987	0.734646	0.0888161	1.85806	0.0498949	0.197229	1.37355	0.218589	0.651621	1.01963	0.180119	0.0230462	0.182259	0.386767	4.34424	0.182737	0.174418	0.523478	2.55989	0.825833	0.159506	0.0729951
TCGA-CV-6952	0.506849	1	0.0945833	0.0855179	0.0100706	0.805538	0.198404	0.0449034	1.10751	0.175447	1.7509	0.2717	0.0158006	150.379	0.285715	0.789967	3.40818	0.890539	1.97576	0.0703273	2.34007	0.0151594	1.7655	0.0522674	0.114588	0.191565	0.643823	0.0111382	1.91433	0.272014	6.05547	0.0885857	0.727326	2.03636	0.414332	1.34992	3.67424	0.797589	0.112257	1.90734	1.37854	5.87327	0.703128	0.705261	0.196458	1.88062	0.834185	0.683351	0.109402
TCGA-CQ-6220	2.69863	1	0.119438	0.0494073	0.0247274	0.700838	0.128374	0.018376	0.169686	0.105134	1.54814	0.260909	0.0258646	28.0875	0.228873	0.492138	2.15678	0.826563	1.16252	0.0259023	2.26534	0	2.29699	0.0240633	0.104207	0.147616	0.217833	0.0364651	0.837173	0.0497376	4.14164	0.0677964	0.859514	1.43445	0.264196	1.07401	3.12917	0.858685	0.0742095	1.10022	0.986756	4.5942	0.766239	0.544918	0.132267	2.34741	0.520877	0.437473	0.12312
TCGA-CV-7097	1.05479	1	0.136147	0.0397547	0.0198965	0.969101	0.111239	0.0295719	0.959289	0.268226	2.4665	0.516866	0.0156086	39.5008	0.434374	1.12758	4.43188	1.38155	2.38572	0.0555781	7.04431	0.0299504	2.89919	0.0258161	0.159312	0.253659	0.4457	0.0256733	0.809575	0.0514549	5.70494	0.109102	2.09783	1.92368	0.828112	3.96703	4.9975	0.89699	0.0853018	2.19187	1.70825	6.15001	0.673771	0.753179	0.207843	2.82803	2.40124	0.672819	0.117078
TCGA-P3-A5Q5	2.49315	0	0.600868	0.41176	0.0738191	7.25303	2.342	0.123431	0.432006	0.847164	7.795	1.97024	0.147993	0.279151	2.5028	1.3586	19.2819	8.24011	9.0878	0.386632	8.32606	0.361143	2.4006	0.56671	0.860683	1.95194	1.46163	0.0272149	8.18553	1.99391	49.6619	0.726649	7.64548	18.0536	1.67159	15.5014	29.13	4.62719	1.10769	18.4658	7.903	147.586	7.62809	4.66734	0.136264	4.22922	3.78028	3.87941	0.623723
TCGA-BA-7269	3.48767	0	0.105521	0.028061	0	3.12537	0.152551	0	0.706905	0.142142	0.42436	0.163565	0	32.4172	0.192158	0.212461	1.49327	0.645277	1.21894	0.219688	2.88147	0.118387	1.01041	0.0145779	0.018939	0.193256	0.0452457	0.0124262	0.237301	0.071025	2.99212	0.010268	0.442601	1.36559	0.161248	0.593156	1.84646	0.962834	0.0481685	1.10672	0.336937	5.91593	1.28977	0.4648	0.47936	1.54203	0.572982	0.16103	0.0711975
TCGA-CN-4741	6.13425	0	0.248044	0.0633749	0.135934	0.964607	0.600758	0.070713	0.578264	0.236821	2.3201	0.666917	0.0473952	10.7178	0.317281	1.86392	6.08088	1.3962	2.38219	0.0885999	8.78569	0.0613871	4.3267	0.047034	0.076381	0.278749	0.989928	0.0200459	1.41303	0.177074	5.20529	0.0714337	0.980002	2.42326	0.280357	1.92393	3.65883	0.644116	0.217574	1.27218	1.44215	11.718	1.45503	0.86498	0.282859	4.22327	1.83431	0.710314	0.246119
TCGA-BA-4078	0.756164	1	0.37803	0.102848	0.187834	1.83068	0.388522	0.0751625	1.93023	0.298171	3.0228	1.30455	0.060453	2.91635	0.555293	3.84041	6.51241	1.44674	2.92289	0.221984	10.1229	0.0489373	3.14656	0.496811	0.18876	0.245608	1.61469	0.0559317	1.35534	0.0498219	7.5216	0.155158	1.06027	2.75403	0.81796	3.02692	4.0566	0.91547	0.253979	3.09064	2.19451	12.4233	1.2544	1.29707	0.560097	4.24864	2.74267	2.66465	0.43165
TCGA-CV-5439	1.49589	1	0.196108	0.0449298	0.101189	0.986673	0.927934	0.0167107	0.527053	0.27516	2.90986	0.303338	0.0529214	12.9358	0.280525	1.26912	2.24497	1.04207	1.55526	0.0706647	6.67477	0.0169246	2.80559	0.346474	0.108978	0.168367	0.299968	0.0207253	1.06862	0.549223	6.05114	0.0976163	0.794648	2.09956	0.211567	1.8902	4.447	0.904162	0.192812	2.33275	1.12574	8.82407	0.852623	0.793463	0.127355	4.44705	0.690921	0.631992	0.162854
TCGA-CQ-5327	4.54795	0	0.293565	0.133648	0.0594561	1.32564	0.417892	0.039766	1.13393	0.308282	3.00241	0.511405	0.0248762	26.6319	0.748909	0.977199	5.11455	2.2187	2.67967	0.0830414	5.64032	0.0537001	2.21463	0.22758	0.260584	0.288763	0.389087	0.0306876	2.05358	0.341692	13.3625	0.244521	1.72682	4.84843	0.428557	6.08201	8.17539	1.24605	0.203924	4.86081	2.24895	17.3575	1.92169	1.57871	0.240954	2.38382	2.36549	0.804228	0.419834
TCGA-CR-7393	2.72055	0	2.36311	0.50317	1.51096	2.70116	1.47499	0.102078	9.92111	0.452654	8.21853	2.17503	0.287354	33.4603	1.50171	1.54284	15.3593	3.63612	10.4973	0.724761	4.98571	0.0804106	5.22274	0.76737	0.984074	1.00377	7.51387	0.219443	15.9093	0.61398	21.8242	0.448093	4.66847	10.8437	3.31488	10.0749	19.3389	4.32056	1.60967	9.40539	10.3575	28.636	4.64556	3.37572	1.09682	4.76079	7.66996	1.70897	0.373051
TCGA-CV-7090	14.389	0	0.178091	0.0651189	0.0237024	1.07735	0.15776	0.0352286	1.01605	0.218758	2.89651	0.473278	0.0495849	74.9659	0.574696	0.864622	5.70625	1.54138	9.42897	0.0662095	3.46931	0.00891989	2.84936	0.0115329	0.15982	0.155887	0.894871	0.0524302	2.96693	0.08173	8.63275	0.0893559	1.26787	2.33094	0.627442	5.62223	5.40811	1.22741	0.264209	3.84059	1.46177	23.5394	0.979302	0.666531	0.332621	2.56556	1.64426	0.488344	0.300405
TCGA-QK-A6IH	1.78904	0	0.0177144	0	0	1.07271	0.0421804	0.00490579	0.357698	0.0520274	0.523903	0.139308	0.00690499	89.5069	0.0929807	0.218846	2.00663	0.55768	1.48314	0.0829806	1.81354	0.0496859	0.784563	0	0.00556396	0.112214	0.0199386	0	0.164035	0.0227628	1.15162	0.0241325	0.224363	0.437659	0.0421084	0.751415	0.860699	0.112609	0.0113209	0.53404	0.338469	9.72399	0.300367	0.178497	0.068129	1.26846	0.194471	0.177404	0.0717141
TCGA-F7-A624	1.03562	0	0.386848	0.262599	0.0108392	4.13028	1.40248	0.036248	0.828823	1.14652	3.37081	0.967069	0.0566885	0.133215	1.31951	0.78067	9.80437	5.7774	7.6414	0.189237	1.93276	0.236588	1.20925	0.0562566	0.484197	0.993641	0.125497	0	1.16489	1.04652	31.8037	0.32195	4.50446	9.38994	0.466697	6.05938	15.9078	2.54017	0.520474	10.9093	2.59001	79.5249	3.42399	2.91033	0.0136421	1.7176	1.73905	2.37644	0.794822
TCGA-CV-7100	0.750685	1	0.183955	0.114144	0.0428451	1.36126	0.745245	0.0689867	1.48152	0.476889	2.53552	0.568432	0.0224077	40.2217	0.53163	2.31728	4.41151	1.80107	4.53862	0.877668	4.08055	0.0214984	4.21736	0.00926541	0.13241	0.499987	0.287572	0.0263262	1.12674	0.147737	8.93216	0.207205	1.23003	2.20931	0.514708	2.98924	7.19007	1.60675	0.306148	2.96996	1.51287	12.0655	1.77021	1.34	0.0790887	2.55119	1.48384	0.924321	0.349084
TCGA-CR-6471	3.29315	1	0.452059	0.202056	0.228425	1.85232	0.516922	0.0459746	1.88305	0.521132	4.78806	0.921621	0.119465	8.39506	0.597509	1.11767	7.51091	2.39189	5.50505	0.232631	9.14258	0.0214907	4.38811	0.463103	0.405108	0.456471	5.2942	0.0771956	6.20813	0.546978	17.1425	0.379467	2.84514	7.25653	1.73632	3.58508	13.3426	2.6325	0.514144	4.10345	6.77206	21.3944	3.58892	3.56174	0.362958	5.44691	2.62443	1.03802	0.258487
TCGA-CV-7235	6.43014	0	0.39572	0.0692322	0.0443513	1.64577	1.07746	0.0823983	2.46444	0.538113	5.05485	0.558303	0.0521898	4.83233	0.626918	0.705385	5.0419	2.16314	3.38579	0.178091	14.426	0.0166906	3.51151	0.02158	0.205597	0.282715	0.625131	0.0286142	1.40513	0.0509769	8.49851	0.143133	3.01902	2.49933	0.594098	3.5081	7.38614	1.2204	0.133103	3.3927	2.70841	12.8776	1.38303	1.6999	0.167459	1.79389	1.27318	0.543795	0.220829
TCGA-CN-6994	3.2411	0	0.125949	0.0334934	0.0938718	1.63294	0.146381	0.00996574	3.33201	0.314288	2.13051	0.600018	0.028054	15.5685	0.21047	0.49153	3.56884	1.25514	1.66406	0.121744	5.14327	0	3.31885	0.0391502	0.101725	0.141115	0.668312	0.0543836	0.666449	0.146429	2.91185	0.0551514	0.973703	1.67442	0.346438	2.06371	2.36554	0.430282	0.149483	1.35289	0.849738	7.53048	0.782004	0.649059	0.0708873	2.69949	0.964268	1.03009	0.218523
TCGA-CQ-6223	3.91233	0	0.197628	0.0268679	0.14895	0.540299	0.158622	0.00922429	0.51623	0.0943938	1.86072	0.353673	0.0389501	42.0023	0.273068	0.368991	3.48535	0.852458	1.82922	0.0115576	2.89103	0.0373695	2.05737	0.0832119	0.101131	0.140663	0.853944	0.0305075	2.09734	0.147424	3.98523	0.100206	0.98755	1.75557	0.332539	1.40048	3.40898	0.631853	0.319296	1.14197	1.59305	8.41114	0.815788	0.809975	0.0593644	1.94454	0.893837	0.32801	0.0749127
TCGA-CN-4725	3.16986	0	0.133918	0.0140727	0.0321971	0.386988	0.0342878	0.00897264	1.00286	0.0634384	1.3971	0.145135	0.0126292	25.9338	0.123092	0.577851	1.56264	0.229926	0.805971	0.0899383	5.50566	0.0121167	2.75263	0.0234992	0.0169607	0.0521242	0.153974	0.0118701	1.21007	0.0231294	0.926179	0.0358623	0.146112	0.444708	0.154032	0.509346	0.758443	0.153654	0.0414115	0.517105	0.401024	1.52903	0.223115	0.132764	0.407253	2.5895	0.954868	0.286615	0.0145738
TCGA-C9-A47Z	0.523288	1	0.0205918	0.00958287	0.0127895	0.891447	0.0680997	0.0047522	0.348779	0.143238	1.22552	0.13153	0.0200664	29.6351	0.149258	0.500128	2.22711	0.443059	1.07536	0.00893141	2.10094	0.0288782	2.11402	0.0165946	0.0377284	0.152699	0.225334	0	0.802442	0.0588004	2.29048	0.0774364	0.291431	0.621804	0.212109	0.646481	1.36623	0.399974	0.0219328	0.760766	0.587696	2.51472	0.294308	0.20749	0.222133	4.28733	0.437533	0.509821	0.0115781
TCGA-CV-7421	0.00547945	1	0.425188	0.00765953	0.0102225	0.592342	0.0680396	0.018992	14.1101	0.133571	1.13279	0.386392	0.0641559	5.87587	0.257115	0.89854	1.67004	0.552946	1.09752	0.149915	4.25079	0	2.99077	0.0265279	0.0258481	0.0661975	0.0514595	0	0.336569	0.0998724	1.3375	0.051384	0.379019	0.463117	0.110851	1.40856	1.06402	0.149469	0.0350616	0.875629	0.440074	4.49695	0.275336	0.552819	15.9164	2.38306	0.720483	0.43039	0.0647804
TCGA-MT-A7BN	1.28493	0	0.156782	0.0617374	0.0224716	1.99091	0.646131	0.0250494	0.857143	0.102534	2.00137	0.339152	0.0822675	6.90442	0.70989	0.80005	6.26376	2.67685	10.5393	0.0784641	1.6827	0.118394	2.16419	0.138497	0.11364	0.395627	0.237552	0.0497076	4.80211	0.439087	11.0725	0.156596	2.29991	5.06538	0.537524	3.56754	5.78588	0.757531	0.3661	2.84449	2.43477	28.1583	3.49637	1.23953	0.183835	1.31781	0.85418	0.69951	0.366178
TCGA-UF-A719	4.55616	0	0.19382	0.0392169	0.0104679	0.986758	0.412462	0.0388957	0.257481	0.154145	2.2292	0.178958	0.0109493	6.54141	0.157972	3.40916	4.47016	0.582123	4.96391	0.314337	7.74787	0.0157575	2.94577	0.628183	0.0352913	0.826147	0.121198	0.0270144	0.552737	0.156412	2.90434	0.0418547	0.784319	0.497366	0.100157	1.01515	2.71243	0.573961	0.23337	0.971366	1.02279	4.65722	1.31665	0.362296	0.167319	3.51344	0.336558	0.47354	0.0758117
TCGA-HD-7229	2.8137	0	0.137378	0.0639323	0.0890349	1.13089	0.340747	0.0413536	0.739921	0.249291	3.24186	0.370128	0.0407442	203.119	0.29112	0.928881	3.34533	1.49147	2.8828	0.0077721	4.22941	0.0167532	3.08377	0.0649827	0.0703525	0.254497	0.184881	0.0287214	0.857298	0.28782	7.19813	0.137313	1.15626	2.81614	0.220072	1.47101	5.23723	1.6544	0.0763436	1.5041	1.07666	5.87876	0.902192	1.38127	0.324968	5.73742	0.839039	0.989478	0.130979
TCGA-WA-A7GZ	1.71233	1	0.119297	0.0113882	0.0569958	0.820866	0.400599	0.0550629	0.599379	0.101661	1.06884	0.260346	0.0119234	23.5901	0.11239	0.814344	2.67942	1.56919	2.31113	0.111447	3.33698	0.025739	2.44221	0.0184883	0.0576464	0.302188	0.13198	0.00420253	0.247845	0.0327552	0.856791	0.0325559	0.145284	0.340083	0.12361	1.07558	1.74227	0.0601873	0.0097743	0.390566	0.237093	2.41231	0.378568	0.283566	0.335715	1.56691	0.577734	0.673942	0.144473
TCGA-CV-A461	5.65479	1	0.279281	1.23393	0.163011	4.47009	0.834596	0.074548	1.12421	0.89203	5.70183	0.874232	0.177065	2.92806	1.1581	2.34487	10.3777	4.9536	7.65238	0.122594	3.34798	0.0755023	2.72074	1.96867	0.380473	0.839913	1.15513	0.0277372	5.75649	0.922404	29.9501	0.232063	4.12614	9.68498	0.899826	8.12718	18.2654	2.74505	0.322557	7.82881	5.5012	43.314	3.29867	2.91925	0.636004	3.62197	2.08132	2.3111	0.828672
TCGA-D6-A6EP	1.16164	0	0.201651	0.0173783	0.013916	5.75555	0.292689	0.0517081	3.25429	0.161628	2.04316	1.10776	0.0727801	1.22351	0.484418	0.302143	1.81533	1.56889	16.5731	1.25364	4.15193	0.293272	1.44161	0.0180564	0.0293227	0.811039	0.0210157	0.0102609	0.414951	0.35189	3.91269	0.033385	0.542836	2.96771	0.199724	1.46417	1.43322	0.192169	0.0596621	0.900624	0.33656	7.90726	1.43013	0.274684	0.474643	6.24796	2.32968	0.560963	0.0881862
TCGA-CN-6023	4.33973	0	1.21601	0.333803	0.417655	2.40694	2.91884	0.0931132	1.35983	1.00337	9.02616	1.09985	0.222072	1.52016	0.991648	4.37964	9.65223	3.80541	8.66287	0.243055	9.70163	0.183371	4.37259	0.541917	0.83311	0.780385	0.904051	0.0615907	7.51114	1.60416	19.3261	0.358641	3.48689	12.2296	0.643824	6.56545	16.752	3.17776	0.376027	6.78067	3.31649	22.363	3.33107	3.28252	0.163829	3.99236	3.73851	1.71632	0.497829
TCGA-IQ-A61E	3.14247	0	0.0812826	0.0441312	0.0631053	1.13938	0.137766	0.0234482	2.01338	0.212028	1.78625	0.355681	0.0198022	92.746	0.317442	0.698326	2.82296	1.67986	2.03397	0.0264414	3.73898	0.0474967	2.16665	0.0368463	0.0691445	0.219648	0.285901	0.0558361	1.06629	0.0580262	6.66385	0.0850677	1.84743	1.98031	0.499138	1.19087	5.17173	0.825298	0.0216441	1.2973	1.10497	7.17144	0.597368	0.962364	0.173143	0.839877	0.809573	0.675522	0.102831
TCGA-RS-A6TP	1.4137	0	0.0274859	0.0488392	0.0186233	3.57948	0.0942049	0.0242196	0.0149374	1.10854	3.43633	0.695219	0.00973989	3.15152	0.131155	1.4	2.90495	1.04131	3.46009	0.175573	11.6836	0	5.14114	0.00906156	0.0392414	0.252502	0.0984358	0.00686586	0.468546	0.401353	3.7241	0.0478692	0.89908	0.967171	0.145521	0.854206	3.03516	0.442488	0.111781	1.05461	0.698128	5.86509	0.418815	0.871158	0.0316426	1.79505	0.386396	0.283603	0.0505784
TCGA-CQ-5324	4.36438	0	0.216214	0.0503101	0.0287763	0.734035	0.1877	0.0267312	1.27971	0.185016	1.70647	0.284413	0.00752492	10.9091	0.138965	0.655018	2.87735	0.926926	1.45694	0.0803828	4.55877	0.0108293	2.80414	0.0420051	0.109143	0.110643	0.333173	0.010609	0.992129	0.0496129	4.80645	0.0887597	0.855771	2.13039	0.256978	1.31451	4.08294	0.800598	0.0123372	1.64326	1.21096	6.71304	1.35072	0.61469	0.351309	2.54328	0.781635	0.547772	0.0130254
TCGA-CN-6022	0.769863	1	0.201588	0.0873882	0.113199	1.24662	1.03016	0.0764759	22.9171	0.343629	2.85696	0.861791	0.080731	218.948	0.627412	0.918961	5.85097	1.93887	6.37326	0.718654	4.07692	0.030982	4.39079	0.0600868	0.125767	0.210333	1.4764	0.0910544	1.61738	0.171509	2.4637	0.155183	0.771055	1.89896	0.978073	3.66054	4.16614	0.647847	0.114712	4.63267	2.2997	12.2607	0.947243	0.620513	0.224068	3.33846	2.69094	0.50471	0.260853
TCGA-BB-A5HU	2.14247	0	0.0499055	0.0245909	0.054699	1.08637	0.0611634	0.0447141	24.4656	0.158825	1.26694	0.381358	0.0228858	173.814	0.259746	0.886243	2.56134	1.15024	1.82979	0.00763972	3.23323	0.0164678	2.49324	0.110008	0.0461028	0.152754	0.490124	0.0322654	2.42615	0.157176	3.218	0.067487	0.621095	1.70442	0.355887	1.8228	2.36126	0.315469	0.103184	0.765271	0.851946	5.39581	0.514931	0.414125	0.130802	3.47618	0.731184	0.78153	0.118844
TCGA-UF-A7JF	4.61918	0	0.145996	0.0279763	0.0320037	2.86566	0.434544	0.0118917	0.350818	0.0862891	1.69091	0.237234	0.0836889	5.93017	0.418574	0.913405	2.24004	1.88672	3.37452	0.178796	3.5086	0.0361318	1.54839	1.46897	0.0944098	0.395061	0.0966627	0.0117988	0.447325	0.275886	3.28156	0.0530134	1.1557	1.59133	0.193936	3.44515	3.3399	0.344457	0.0686046	1.6981	0.766272	15.9985	0.820151	0.462966	0.145006	1.56068	0.491674	0.60204	0.420103
TCGA-MT-A51X	0.663014	0	0.147316	0.00934868	0.0748614	0.785838	0.162767	0	1.12084	0.147501	1.35877	0.236634	0.0391521	50.6853	0.200842	0.760258	1.95004	0.826547	1.28033	0.13941	2.38827	0.0375633	2.85208	0.0809453	0.0473225	0.260062	0.502462	0.00919972	0.767329	0.143408	2.29239	0.0570143	0.573436	1.1305	0.183049	0.920328	2.20774	0.268579	0.0213968	0.985607	0.657824	5.1976	0.548129	0.384597	0.309353	2.25733	0.784516	0.357653	0.0112952
TCGA-CV-6954	5.48493	1	0.0925052	0.0301346	0	1.01504	0.071128	0.0128091	1.56222	0.160868	1.23999	0.354527	0.0540871	28.9319	0.358958	0.638812	2.28558	0.725437	2.28883	0.0782396	2.57935	0.0259461	4.51103	1.28317	0.0871655	0.169169	0.485893	0.0254181	0.610324	0.0544811	4.11051	0.107315	0.569172	1.4189	0.354575	2.09103	3.68255	0.696558	0.110846	2.06287	1.4215	6.51969	0.439458	0.584902	0.374211	2.41767	1.11244	0.407234	0.140435
TCGA-CQ-A4CH	1.03836	1	0.141777	0.0329897	0.10807	1.13192	0.201404	0.0401558	6.91523	0.0921461	1.80181	0.425003	0.0816401	46.0666	0.415576	0.681214	2.65254	2.05801	2.31783	0.192868	3.79052	0.0271133	3.86849	0.0233706	0.0961469	0.306173	0.259919	0.0221346	1.14875	0.538265	1.39281	0.0685883	0.347821	0.928774	0.183826	2.25703	1.09855	0.136556	0.0514809	2.68566	0.44723	6.6629	0.480421	0.0941577	0.409557	3.9404	0.846308	1.05951	0.21741
TCGA-T2-A6WZ	1.32603	1	0.0774247	0.0196535	0.0524597	4.10258	0.286314	0.0194926	0.350642	0.0544012	2.23586	0.287272	0	100.603	0.274446	0.410284	2.50168	1.35503	4.05519	0.201491	3.51702	0.414584	0.979402	0.365864	0.0773771	0.360943	0.118835	0	1.62943	1.65816	5.25735	0.0389544	0.780043	8.52103	0.209141	1.92496	3.14687	0.28764	0.022491	1.92223	0.913493	15.4723	0.980842	0.503557	0.13205	1.44548	0.303266	0.258461	0.0949823
TCGA-CN-A49C	1.76712	0	0.291362	0.0535672	0.0804282	1.53658	0.442529	0.129501	0.12902	0.35308	2.36406	0.930986	0.0490741	10.3662	0.315574	2.74768	5.20463	1.73121	2.90559	0.224665	8.32495	0.0908023	2.66741	0.365251	0.107332	0.322803	0.445356	0.00988383	1.46558	0.916731	5.70935	0.0612539	2.16404	3.43632	0.299266	2.45937	3.86995	0.58799	0.103446	1.70955	1.206	8.06344	1.14623	0.873511	0.170396	5.30476	0.622056	1.30284	0.109216
TCGA-CV-A45V	0.0876712	1	0.30715	0.119116	0.0408792	1.37604	0.250319	0.0253159	0.857358	0.209134	1.55605	0.353074	0.0213796	16.2059	0.37563	0.823938	4.99306	1.56523	3.78831	0.104675	4.31103	0.010256	1.99486	0.0442014	0.0976221	0.278507	0.411566	0.0100473	1.06658	0.140959	5.61411	0.0965138	1.24201	2.07782	0.386789	1.97962	4.9641	0.553439	0.245365	2.2436	1.27208	11.3756	0.958518	0.781108	0.174929	4.46588	0.80284	0.59506	0.123358
TCGA-CV-6956	0.594521	1	0.110464	0.00934675	0.0124743	3.01962	0.00664218	0.0139053	0.813776	0.0672671	1.99099	0.0883031	0	41.0989	0.0677703	0.37277	0.629412	0.125094	0.374997	0.113248	3.17884	0	2.84013	0	0.0157709	0.323118	0.106751	0	0.0697429	0.00716895	0.185206	0.00427519	0.0433602	0.234323	0.015914	0.24755	0.143508	0.010133	0	0.130596	0.132745	1.06009	0.143528	0.104562	0.28574	3.5617	0.416874	0.0921885	0
TCGA-CQ-5333	0.934247	1	0.257488	0.08264	0.0165439	3.35869	0.858887	0.0307363	0.433473	0.432335	4.6513	0.833033	0.0259571	13.6228	1.21171	1.6724	7.37022	5.61559	6.6785	0.242619	3.89458	0.0747114	1.52927	0.0321992	0.292823	0.679622	0.707887	0.024397	1.65464	0.427847	30.0739	0.296725	3.40563	10.6941	0.944483	14.2474	15.806	2.04268	0.283714	8.32151	2.93685	28.863	2.2626	1.60146	0.118685	1.82341	2.39491	1.36343	1.24309
TCGA-CR-5249	3.15616	0	0.823767	0.39271	1.90394	4.19258	2.30949	0.151028	1.63197	0.747608	9.94291	2.56865	0.262922	4.70214	1.46783	4.97059	16.0099	4.96336	15.4777	0.253968	11.8716	0.402531	6.78719	2.8243	1.1179	1.73163	3.86063	0.39434	13.7544	8.92559	22.2925	0.274936	4.92425	20.7423	2.75302	17.5018	20.0165	4.22702	3.07248	11.3712	10.4562	46.2336	6.18986	3.67308	0.694646	7.93868	4.57913	2.53433	1.0361
TCGA-CQ-7072	6.46301	0	0.115511	0.0707314	0.249214	1.6719	0.0663492	0.0715553	5.86143	0.277232	1.97949	0.621834	0.0533199	46.7032	0.243889	1.07901	2.05625	1.18417	2.36326	2.09635	5.49242	0.00852603	3.1491	0.0110237	0.0477384	0.233821	0.479001	0.0208813	2.04778	0.0260404	2.19691	0.0388229	1.00188	0.951288	0.317933	1.87899	2.45124	0.248446	0.0194264	0.501328	4.41633	5.83263	2.42013	0.505392	0.327914	5.68901	1.52501	1.06294	0.0922952
TCGA-CV-7248	1.4274	1	0.77271	0.225631	0.385823	2.86864	1.28524	0.0979051	3.46866	0.175654	4.2168	0.803135	0.142725	16.1915	1.00166	1.81907	8.16157	2.19047	12.2706	0.4863	4.13987	0.155821	2.65673	1.16301	0.475887	0.904548	1.87115	0.0832634	4.62404	2.6121	9.22989	0.17308	1.57734	12.3009	0.765328	7.98778	8.22765	1.53645	0.69393	5.38267	4.43799	30.53	3.12026	1.25188	1.00434	3.00192	2.09404	0.668051	0.315205
TCGA-CR-5250	2.18904	0	0.477413	0.181496	0.350811	2.57516	1.03071	0.135007	1.42923	0.262452	7.80732	1.29019	0.0851836	2.60584	0.839495	16.6916	8.06401	2.60802	11.4351	0.34998	15.4889	0.0943003	8.29243	0.747805	0.2376	0.85697	4.72394	0.19862	4.3897	1.75689	17.3112	0.201814	2.70011	15.8792	1.87809	4.43789	12.8075	2.92599	1.55774	4.32854	9.58736	21.0442	7.92535	2.26979	0.737978	5.97954	4.28622	1.79573	0.351612
TCGA-CV-7413	0.805479	1	0.0724422	0.0216724	0	1.03233	0.19765	0.01433	0.981264	0.225961	1.69329	0.355414	0.0403395	4.94941	0.4171	0.567228	3.66933	1.37118	1.88939	0.161593	3.90764	0.0145134	2.64516	0.0281476	0.0853258	0.152185	0.29606	0.0248817	1.12601	0.0443273	7.34519	0.0385503	1.14318	2.66337	0.455101	2.61007	5.61454	0.41117	0.11574	1.77559	1.02599	9.06104	0.710983	0.61264	0.241478	2.8912	1.10862	0.611048	0.139653
TCGA-CQ-5326	0.243836	1	0.104846	0.0136165	0.0272592	4.0671	0.0725733	0.0573963	5.96973	0.0848041	2.08323	0.373789	0.00950429	68.2577	0.186488	1.21976	3.62023	0.811791	3.99869	0.0190363	3.13836	0	2.32324	0.00589492	0.0229753	0.0956157	0.114351	0.0167495	0.366899	0.0104438	2.01515	0.0944606	0.354442	0.321285	0.27241	2.4462	1.36887	0.254642	0.00779122	1.9501	0.457091	7.73694	0.824497	0.38819	0.145237	2.84002	1.00882	0.309301	0.0740324
TCGA-BA-A6D8	2.32877	0	0.0841905	0.0123726	0	1.48031	0.10551	0.0858993	1.28325	0.0719201	1.07994	0.273479	0.0604525	16.3134	0.299033	0.931	2.60113	1.72616	2.47452	0.507387	2.77052	0.173998	0.921098	0.128554	0.132218	1.17958	0.0498743	0.00608775	1.85668	0.597857	2.31373	0.0169777	0.452803	1.67863	0.115863	1.47152	0.922693	0.1006	0.0424769	1.59516	0.34345	11.0336	1.30405	0.29022	0.334601	1.84401	0.305992	0.192295	0.104641
TCGA-F7-A50J	2.59452	0	0.0640756	0.048456	0.0596956	1.13422	0.111251	0.0110906	1.00816	0.170238	1.23923	0.348821	0.00780511	122.592	0.357345	0.961623	3.21406	1.5374	1.81815	0.0729538	1.99408	0.0224651	1.19604	0.135549	0.0754712	0.256705	0.353091	0.022008	2.27137	0.411681	4.68075	0.0835401	1.02597	1.50062	0.423619	1.29082	4.14503	0.75161	0.0767796	1.40616	1.38599	9.32544	1.0732	1.029	0.31931	1.98624	0.505825	0.751987	0.0945729
TCGA-CV-7415	1.90411	1	0.138738	0.0489802	0	1.42418	0.36785	0.0165611	1.51417	0.415978	2.6529	0.330981	0.02331	91.8824	0.457377	0.913596	2.81382	1.06186	3.5904	0.0560256	2.90361	0.0738016	3.18434	0.00289155	0.123967	0.236309	0.228851	0	0.343327	0.174178	8.23857	0.0773938	0.926104	2.69882	0.301359	2.55667	6.1432	0.992008	0.0687909	2.52395	1.15986	9.75882	0.811189	1.11115	0.280477	2.50995	0.921921	0.810489	0.0645584
TCGA-BA-6868	1.29315	1	0.0614184	0.00178641	0.193118	0.680239	0.65125	0.0372074	11.0505	0.0519204	1.79227	0.137564	0.0261851	96.4044	0.115135	0.767287	2.06852	0.419488	1.05406	0.0799183	5.65214	0.00538339	0.957539	0.0417624	0.039185	0.209874	0.194428	0.0158215	0.995282	0.221968	1.04202	0.0302327	0.245856	0.355647	0.13459	0.773973	0.98349	0.194635	0.0735956	0.626275	0.380564	2.13338	0.600386	0.162455	0.232252	2.25341	0.248089	0.333171	0.00647508
TCGA-HD-A6I0	0.575342	0	0.0392644	0.0365452	0.0487739	2.55313	0.0692547	0.006041	0.234724	0.0842982	1.54354	0.0933721	0.00850282	68.6274	0.284606	0.345399	2.52099	1.08197	1.83369	0.102182	1.43427	0.0122367	0.536729	0.0263688	0.0616633	0.223722	0.0327366	0	1.28266	0.140151	5.37073	0.061291	0.872795	3.77254	0.264447	1.03487	1.91488	0.217906	0.0139405	2.03475	0.684167	11.5136	1.30093	0.378058	0.0695708	0.845232	0.533017	0.294915	0.0294363
TCGA-CV-7416	2.09041	1	0.117319	0.0162631	0.00930212	0.542915	0.0619135	0	1.05118	0.18521	1.06361	0.359056	0.00486495	22.5833	0.303218	1.16728	2.18364	0.794314	1.13116	0.0324803	3.37176	0	3.74443	0.00905228	0.0156805	0.05459	0.229448	0.0240059	0.300487	0.0160377	1.42424	0.0297548	0.233521	0.585875	0.287777	2.03058	1.02427	0.109564	0.00797617	0.531192	0.359955	5.17707	0.289465	0.163489	0.54791	3.11249	0.839772	0.32081	0.0589477
TCGA-BA-6871	0.29589	1	0.344496	0.0801596	0.0506758	2.03385	0.413743	0.0784571	1.96155	0.399389	3.83432	0.551622	0.0309204	2.82659	0.620299	2.99911	5.63616	2.8027	4.17501	0.212334	5.76909	0.0381415	3.70555	0.104109	0.0925425	0.403362	0.986381	0.0342516	1.50581	0.237839	9.94553	0.0993811	1.83976	3.80766	0.522582	2.20421	7.03285	1.60197	0.376587	1.93323	2.01406	11.3574	1.76467	1.38622	0.753664	3.74812	2.75697	3.77534	0.214089
TCGA-TN-A7HL	1.69589	0	1.14724	0.205229	0.0357264	8.29313	2.87567	0.0663746	0.723817	1.14603	6.60527	1.10385	0.186847	5.14511	1.98646	2.63984	14.5273	12.0762	7.60406	0.20791	7.11168	0.197191	1.38551	1.0855	0.687554	1.72068	1.22294	0.0307329	9.06982	3.60676	42.0364	0.341475	14.0097	14.9747	0.85838	14.8931	32.9978	3.74367	0.439086	18.7806	5.25915	90.9439	6.50228	5.42256	0.161873	1.76574	2.20678	2.78695	1.20746
TCGA-CQ-5331	3.83288	0	0.292208	0.242142	0.119431	1.9071	0.710749	0.073092	1.08441	0.702309	3.9204	0.924247	0.0367423	15.1232	0.699733	1.30064	8.54849	2.89703	4.51445	0.171714	4.4535	0.0317262	2.31451	0.136734	0.325672	0.494745	1.04681	0.0388507	3.21208	0.383558	15.8218	0.351528	2.75673	4.56452	0.492941	3.98258	9.76399	2.51953	0.590348	4.79076	3.46954	12.1045	2.58482	1.9452	0.646351	3.05925	1.88601	1.14694	0.273479
TCGA-CV-A45T	13.3041	1	0.31568	0.278354	0.210514	6.71785	1.23301	0.101227	0.840938	0.238851	5.16312	1.13955	0.0777161	32.5921	1.82639	0.881752	12.8468	5.93052	10.7255	0.406442	2.83976	0.503296	2.02431	2.09279	0.72538	1.84936	3.19161	0.0776103	13.3543	6.51166	30.9102	0.308394	5.15564	17.1037	1.72196	10.757	22.4678	3.34962	1.70951	15.6689	8.79896	62.2535	7.16607	2.73223	0.29612	2.04209	2.56534	2.6262	0.997721
TCGA-CN-5369	0.00273973	1	0.661927	0.265468	0.200546	2.45254	0.763509	0.0335328	1.81587	0.576072	4.01433	0.940166	0.0786635	34.6199	0.893813	1.28286	7.97479	3.4341	6.6724	0.329117	4.89466	0.0830184	1.71681	0.208171	0.300028	0.6818	1.04992	0.0665419	3.92433	0.743383	15.9482	0.278361	2.5986	6.35982	0.892261	4.38528	12.5409	2.76938	0.507282	5.22502	2.79373	20.7855	2.7034	2.76825	0.637321	2.14988	2.17893	1.25753	0.344949
TCGA-D6-6823	1.92055	0	0.128125	0.0227146	0.121261	1.01514	1.69087	0.0281608	1.04691	0.089596	2.08956	0.237877	0.0198184	77.7753	0.184521	1.12973	2.39001	0.872861	3.76692	0.095267	4.12156	0.00570426	2.69183	0.0835864	0.0415206	1.7484	0.457815	0.0195586	1.44067	0.265687	1.49092	0.0415585	0.324905	0.963048	0.253801	1.07834	1.24555	0.206236	0.0649852	0.789832	0.788165	4.30638	0.622298	0.254108	0.304281	1.74469	7.32691	0.162937	0.0343051
TCGA-BB-A5HY	0.879452	1	0.103624	0.00933363	0.0249136	0.75319	0.0165821	0	1.20119	0.0800905	0.900727	0.212961	0.0195445	362.788	0.120311	0.985873	1.44485	0.677586	3.6349	0.0260973	2.47188	0.0187514	3.30127	0.0080815	0.0419967	0.998242	0.326075	0	0.518468	0.236243	2.11532	0.045538	0.408938	0.72951	0.238375	0.559704	1.81521	0.182137	0.160218	0.391237	0.656766	1.84737	0.850188	0.447974	0.142669	1.85995	0.226887	0.624886	0.022554
TCGA-CR-6491	1.89863	0	0.139447	0.0291365	0.074237	0.777057	0.208938	0.0118219	0.38562	0.136372	2.06986	0.178474	0.00554651	68.2979	0.185652	0.823243	1.70647	0.435071	2.06628	0.103686	1.79674	0.0239464	2.26972	0.0481621	0.0357545	0.154521	0.46446	0.00390985	0.665401	0.067043	2.43073	0.0448271	0.684023	2.37885	0.158973	0.746535	3.65436	0.534113	0.0909358	0.888227	0.95414	4.09983	0.671127	0.797189	0.429794	2.00694	0.503905	0.372879	0.0384034
TCGA-UF-A71D	4.00274	0	0.214332	0.0455974	0.0228206	0.89593	0.157966	0.016959	0.378283	0.151457	2.43492	0.228598	0.0238701	11.4128	0.202041	0.937679	5.76427	0.693477	1.91364	0.223112	5.28672	0.137409	2.39524	0.525582	0.105788	0.244758	0.528436	0.0252399	1.16247	0.655746	2.68935	0.0964597	0.581705	2.29466	0.298411	1.76876	2.3378	0.34294	0.17611	1.41176	1.49018	7.45315	2.24976	0.505983	0.100526	3.21282	0.531312	0.505951	0.0826369
TCGA-CV-A6JU	0.30137	0	0.0983861	0.00327045	0.0392832	1.08589	0.195225	0.019462	0.842556	0.0896212	1.23742	0.20812	0.0753312	5.63257	0.281921	0.308759	1.70412	1.18578	6.76878	1.1339	2.59839	0.0295667	0.876503	0.0849513	0.0496644	0.384225	0.131832	0	2.96092	0.248334	3.11058	0.043381	0.480441	1.21538	0.154522	0.529515	1.34142	0.127639	0.0112279	0.990766	0.842391	10.8442	0.544439	0.258465	0.0922901	1.11373	1.03488	0.41934	0.118542
TCGA-F7-7848	3.09863	0	0.904268	0.189866	0.363078	2.32729	0.631335	0.0463752	2.51985	0.432992	4.6974	1.15172	0.0890099	27.9427	0.936035	1.39596	6.31484	2.77556	9.29389	0.459564	6.91111	0.0512387	5.55146	0.802346	0.492499	0.835766	2.84437	0.066928	3.36208	1.48018	9.39143	0.203501	2.09464	9.36524	1.47281	4.12514	8.36629	1.54377	0.340511	4.89718	4.86251	20.2108	2.80084	2.1997	0.399844	5.96009	2.41341	1.82694	0.277332
TCGA-CN-6019	2.84384	0	0.838888	0.126795	0.0935182	2.05592	0.227636	0.0397128	6.76988	0.56802	3.18471	0.940354	0.0349353	6.40348	1.01344	2.294	8.05204	2.43587	6.39865	0.410505	4.17352	0.0703871	4.47132	0.130009	0.180163	0.378494	1.19036	0.0197013	1.84243	0.184267	6.65716	0.192303	1.57889	6.61339	1.51688	11.8954	10.1877	1.00925	0.400939	9.09759	3.68341	93.2087	1.97385	2.01209	0.309384	4.59519	5.06555	0.67018	0.266077
TCGA-CV-7238	7.47123	0	0.412042	0.153403	0.12284	3.06897	0.378824	0.11411	1.04549	0.191079	3.80026	0.84495	0.0642448	25.4619	0.655005	1.42436	6.25164	3.49647	7.03384	0.514707	4.21356	0.0308189	2.32601	0.45492	0.250211	0.751968	1.15429	0.0641574	4.11437	1.08835	13.4505	0.184771	1.90168	4.72807	0.623585	4.83331	9.67917	1.45102	0.157996	3.76554	3.26303	24.8528	2.82945	1.38119	0.502465	2.15219	2.27631	1.87066	0.185343
TCGA-F7-A50G	1.68767	0	0.290182	0.0942159	0.0754453	1.84	0.341463	0.04205	0.591686	0.29991	2.41164	0.727196	0.0460337	21.4332	0.543973	0.506389	6.19364	2.54865	2.808	0.219527	5.12275	0.0473204	2.30175	0.10605	0.201364	0.554716	0.974784	0.0695361	2.54647	0.231243	11.9481	0.162322	1.84542	2.95944	0.457182	2.78252	5.62094	1.19505	0.506747	2.95595	1.50838	15.9239	1.35142	1.20019	0.436789	3.80203	1.41797	1.01656	0.239049
TCGA-CR-7374	0.0821918	0	1.61393	0.259867	0.367971	2.14445	0.976285	0.122583	3.65027	0.523698	4.72545	1.60321	0.0597249	4.72631	0.523393	2.59201	6.71066	2.21711	12.0627	0.505078	11.9065	0.0955021	4.89384	0.370436	0.422436	1.55347	3.91546	0.116948	5.61223	1.23237	9.39583	0.300056	2.09745	17.3153	1.29904	3.68678	7.77828	1.53575	0.587519	3.5444	5.5299	10.2333	3.15878	1.95562	0.611641	5.77605	2.88787	1.24462	0.321633
TCGA-QK-A8Z8	0.468493	1	0.296164	0.0125297	0.0501672	0.995306	0.257107	0.242329	0.31967	0.179482	1.65522	0.216089	0.0196779	3.37921	0.191793	2.25896	2.47724	0.868958	2.44358	0.735711	2.83211	0	3.31237	0.805527	0.0317124	0.416233	0.359866	0.0323665	1.07517	0.144154	3.24699	0.0358193	1.34175	1.39968	0.196001	1.21157	2.00623	0.68258	0.0860324	0.6207	1.55302	4.66037	0.475548	0.691806	0.220989	2.90285	0.597904	0.601062	0.0227079
TCGA-CV-7437	1.3863	1	0.0360006	0.0139614	0.0223598	0.844979	0.470282	0.0166166	0.581872	0.0649244	0.782106	0.286696	0.00584703	4.18546	0.164217	1.72656	1.91932	0.533386	1.20536	0.0546518	7.23888	0.0168293	2.06433	0.0145062	0.0424032	0.0452482	0.0619067	0.0370953	0.444486	0.0578254	2.22008	0.0306525	0.233165	0.840031	0.217506	1.45257	1.48827	0.136222	0.0766904	0.516058	0.421803	4.19157	0.400521	0.250906	0.150558	2.33422	0.571933	0.327986	0.10121
TCGA-CN-6017	2.33699	1	0.906801	0.59508	0.545042	4.53464	1.60034	0.138872	12.7736	0.687944	10.0587	1.63065	0.0732995	55.8118	1.84872	1.76508	17.0515	5.89163	17.585	0.989626	6.51193	0.199254	3.86464	1.01534	0.584076	1.33617	3.05727	0.143529	10.7961	3.03389	27.4701	0.444753	5.94825	20.9067	2.01647	10.8745	24.1427	4.11116	0.694349	11.3678	8.26314	49.8217	5.39973	4.2023	0.648741	1.98191	7.83087	2.27381	0.958644
TCGA-BB-4223	8.82466	0	0.765468	0.504025	0.864875	3.82265	1.77744	0.1635	1.6849	0.906323	8.56086	2.0063	0.103162	1.01847	1.7952	14.7008	10.1627	4.67081	9.63362	0.222518	10.9856	0.239825	6.22521	1.31907	0.882421	1.44314	2.0852	0.123066	10.1139	4.42976	21.8236	0.466281	4.34239	12.6247	2.168	9.74912	15.0534	3.82084	0.468375	10.087	6.13566	27.8622	4.4677	3.17961	0.204336	6.72406	3.16737	4.0946	0.989003
TCGA-CR-6470	4.16712	0	1.06375	0.468843	0.739829	3.98276	2.14312	0.184634	2.39526	0.80385	11.3778	2.58388	0.1386	1.65983	1.59084	8.74303	17.3227	4.87558	17.8876	0.323872	17.4079	0.340751	5.85778	1.81601	1.27504	1.51726	4.73034	0.268682	12.8891	6.30784	38.0758	0.478093	5.15175	29.1854	3.12027	13.7266	25.4669	6.39984	1.41077	12.9895	9.5446	51.1881	7.70098	4.23078	0.853309	6.20686	5.02454	2.60146	1.14958
TCGA-CR-6482	0.945205	0	1.43235	0.514258	1.91354	4.67049	2.90475	0.245321	3.98713	0.977091	13.1667	3.26121	0.251655	2.50726	2.23588	3.03702	20.6741	5.48503	22.7055	0.695503	9.50542	0.31163	7.09811	2.66072	1.79202	1.69159	5.51481	0.416678	26.2699	7.19629	31.0477	0.614898	5.91233	35.7715	4.70748	22.0769	28.1563	5.6812	3.44467	19.0213	10.8147	54.9139	7.12536	4.40854	0.619691	5.04976	7.01844	2.39075	0.96239
TCGA-BA-A4IF	2.45205	0	0.120546	0.0448793	0.038505	0.829949	1.03538	0.00476912	0.446104	0.228932	1.56188	0.207426	0.0872641	20.7978	0.131712	1.06974	1.3742	0.530443	3.44644	0.143411	3.39389	0.028981	3.15602	2.11502	0.0270448	1.2649	0.0775325	0.0141956	0.518261	0.295048	1.27437	0.0249265	0.54528	0.482195	0.0736836	0.783345	0.935158	0.151176	0.0440218	0.41533	0.397331	3.07974	0.419539	0.249875	0.198693	3.37908	0.835492	0.707092	0.0929549
TCGA-CV-6945	1.00274	1	0.0482482	0.00236352	0.0378527	1.07284	0.0251942	0.0175813	1.86214	0.0726191	0.415843	0.0859467	0.00494919	69.0929	0.0933022	0.487147	1.67409	0.276066	0.705847	0.0132171	1.01199	0	1.52758	0	0.01994	0.0631953	0.0524007	0.0104664	0.105816	0.0652614	0.65859	0.0129728	0.12792	0.250956	0.0603629	0.598817	0.990167	0.0845569	0	0.121588	0.228868	1.908	0.205392	0.138174	0.0952817	1.55466	0.404675	0.500144	0.00856691
TCGA-D6-6824	0.210959	0	1.51381	0.195049	0.25689	1.57052	0.711286	0.0687263	10.3115	0.283447	5.64958	1.37518	0.059115	59.8798	1.18267	7.83858	9.89839	2.51991	29.4222	0.566895	9.26709	0.0464041	4.76094	0.343321	0.333439	0.3535	2.39495	0.109861	3.07677	0.448807	13.9784	0.392077	2.21052	5.08668	1.94669	5.34032	9.20935	2.20776	0.555087	5.50109	4.05081	19.7763	2.2598	2.30333	0.848386	4.38699	5.07282	1.11608	0.213955
TCGA-UF-A7JS	1.86301	1	0.0626301	0	0.0518656	2.7549	1.07015	0.0578154	0.309693	0.118327	1.55119	0.221673	0.0271254	31.9451	0.42788	0.590294	3.2712	2.03317	5.0702	0.14488	2.49411	0.156148	0.419208	0.0252363	0.0765008	0.41983	0.0391632	0.028682	0.77327	0.134131	8.78333	0.15109	1.99313	3.72513	0.239856	2.58286	3.67949	0.179056	0.155654	1.11066	0.627186	15.3403	1.77672	0.652119	0.137082	2.48072	0.386085	0.418146	0.28172
TCGA-CQ-6219	1.31233	1	0.29687	0.160523	0	1.72096	1.02106	0.0430647	1.23008	0.454529	3.64978	0.730359	0.0606144	60.303	0.809856	1.02943	6.45728	2.18041	3.5865	0.125084	5.39704	0.0555113	3.4136	0.0751907	0.239772	0.262256	0.657681	0.0621505	2.50683	0.0484411	18.0874	0.281656	1.89222	4.63359	0.685519	3.42433	13.1774	1.55767	0.22586	6.15205	1.82961	31.128	2.03334	2.03983	0.373953	2.77609	2.24781	1.09248	0.391072
TCGA-MZ-A7D7	1.49863	0	0.0158746	0.0147752	0.0147894	1.03706	0.0472494	0.0274767	0.102807	0.0858858	0.321687	0.298271	0.0232044	392.118	0.15772	0.167458	0.859977	0.314596	0.77553	0.0309842	2.7271	0.0222627	1.2122	0.00959481	0.062326	0.10475	0.119118	0.0109048	0.183748	0.0169988	1.05672	0.0625129	0.159934	0.473912	0.0896206	0.260267	0.437505	0.138155	0.0253626	0.865656	0.128766	4.87947	0.108287	0.319916	0.10796	2.87563	0.152254	0.639226	0.120498
TCGA-CV-7428	4.57808	1	0.163822	0.0814962	0.189464	1.45186	1.30868	0.0273775	1.09002	0.440978	5.05386	0.4091	0.0275246	27.8825	0.446883	1.31346	5.23969	1.96393	3.95169	0.25727	8.13553	0.0316892	2.80389	1.11308	0.0975875	0.464348	0.604039	0.0388053	1.5366	0.229866	10.3825	0.119043	1.48381	2.6983	0.365917	2.6524	6.69459	1.28679	0.270762	2.61965	1.85324	14.2418	1.57991	1.32912	0.302044	5.5138	1.1953	0.76138	0.238221
TCGA-BA-A6DG	0.189041	1	0.145828	0.0590125	0.0236277	1.87011	0.0754859	0.057066	8.72395	0.149463	2.26581	0.64062	0.074143	102.383	0.786825	1.33077	3.60923	2.53455	6.10952	0.214503	5.53451	0.0355671	1.75103	0.0153288	0.124466	0.310791	0.737429	0.0130662	1.81271	0.0271575	6.5446	0.097172	1.346	1.20096	0.689518	3.15392	3.99314	0.642962	0.182338	2.58044	1.09716	14.9216	1.16775	0.696374	1.07204	2.89405	2.36507	0.918051	0.128339
TCGA-CV-A6JM	0.531507	1	0.0380187	0	0.0566717	3.35224	0.143335	0	2.67177	0.0675843	0.387293	0.15706	0.00740974	43.7588	0.173898	0.256343	3.11664	1.00315	1.99185	0.168199	0.848731	0.0853087	0.348378	0	0.0417948	0.280974	0.0213961	0	0.325648	0.130276	1.80112	0.00647415	0.366617	2.03516	0.0361492	1.26787	1.11765	0.17263	0	0.775341	0.212444	34.9401	1.45602	0.363935	0.0570608	1.65876	0.163808	0.479103	0.0513042
TCGA-CR-6474	1.54521	1	0.540242	0.0508699	0.0861703	0.876592	0.200216	0.0931446	5.93138	0.216087	2.10111	0.460363	0.0286787	36.6812	0.280571	0.990324	3.95501	1.10932	5.03032	0.125823	3.6094	0.0353764	1.85489	0.0762327	0.15516	0.161696	1.65229	0.11841	3.51352	0.135059	4.25244	0.143186	0.956057	2.75258	0.90943	2.01214	3.46319	0.544064	0.107473	1.75207	2.73956	7.40123	1.43189	0.711703	0.390429	2.09496	2.35238	0.31227	0.120559
TCGA-QK-A6II	0.778082	1	0.0186786	0	0	1.20076	0.0710385	0.00862135	0.101322	0.0577465	0.704163	0.071276	0.00606736	68.2077	0.135391	0.269488	1.40271	0.669824	0.786653	0.0486096	1.14019	0.0174634	0.578453	0.0150528	0.014667	0.0704299	0.0116799	0	0.266652	0.0466701	1.80854	0.0119278	0.69449	0.358929	0.0481004	0.369225	1.46173	0.174339	0.0198951	0.49686	0.202014	4.67815	0.400446	0.156844	0.0467234	1.60192	0.0863585	0.246815	0.0105024
TCGA-BA-6873	0.334247	0	0.118503	0.0509061	0.10191	0.773804	0.198967	0.0315558	4.05069	0.243068	1.91212	0.347089	0.0444153	49.4248	0.198222	1.11029	2.65463	1.32133	2.40325	0.0474454	3.51749	0.0383517	2.65284	0.110192	0.10021	0.199355	0.436057	0.0187856	0.960168	0.175702	4.74405	0.0679127	0.741269	1.70787	0.346696	1.39913	3.89868	0.765734	0.189331	1.08308	0.870861	5.97179	0.826125	0.904746	0.171016	2.85749	0.911949	0.437431	0.107634
TCGA-CN-6021	0.756164	1	0.753722	0.120624	0.330447	1.17405	0.49402	0.0472249	0.960508	0.0975309	2.68601	0.952301	0.073117	3.893	0.549826	2.05031	4.00017	1.12776	5.01283	0.257392	8.28876	0.095659	2.86763	0.457622	0.262448	0.285486	1.47791	0.0702843	2.72388	0.986054	4.399	0.0943754	0.790289	6.82517	0.616134	3.46917	4.11485	0.696869	0.196161	2.39504	2.66191	9.86894	1.24631	0.756042	0.422294	4.4799	1.60432	0.347243	0.138069
TCGA-CV-5978	0.589041	1	0.216927	0.149233	0.0527213	1.41678	0.233937	0.0587693	2.21458	0.892983	2.09463	0.999902	0.027573	6.46286	1.02193	2.18268	8.89957	1.78367	2.58983	0.09818	5.51053	0.0529081	4.70937	0.0570059	0.251804	0.202709	1.67199	0.0129579	2.78385	0.373684	5.98478	0.283075	0.848412	2.99043	0.84634	10.3045	4.15898	0.678075	0.256169	7.15859	1.9211	56.3998	0.868548	0.736531	0.506504	4.65591	3.80764	0.779248	0.302277
TCGA-CN-A63T	0.616438	0	0.235181	0.0793095	0.0889122	1.888	0.561351	0.0424765	1.89494	0.244996	4.1591	0.512334	0.0332147	30.1523	0.54949	1.69915	4.70113	2.35449	6.43949	0.301585	4.29492	0.0764804	1.43439	0.222491	0.17129	0.485801	0.728912	0.018731	4.04781	0.437978	12.6114	0.182831	2.03093	4.65961	0.89933	2.75367	8.77437	1.63019	0.239606	3.80796	2.48211	23.9377	2.04935	1.48712	0.290949	3.76927	1.40821	0.915935	0.298967
TCGA-MT-A67F	1.05205	0	0.493949	0.343979	0.158912	5.11841	0.616989	0.0295237	1.40443	1.36504	5.32298	1.29293	0.31859	123.981	1.6414	0.904308	10.8457	7.22346	6.12409	0.240446	8.79763	0.149508	1.60703	0.171827	0.736662	1.0103	2.1932	0.0585863	9.19726	0.251147	38.4256	0.505289	7.73321	9.21861	1.95974	8.13187	28.0681	6.6963	1.12415	10.4736	6.46956	61.764	5.67574	6.17675	0.458344	1.86438	2.8273	4.25573	0.563457
TCGA-CN-6013	1.99178	1	0.519147	0.246044	0.154296	3.76266	0.985894	0.052922	0.693893	0.782801	7.42046	1.70255	0.0434518	29.0169	1.00543	1.72629	14.884	5.38489	5.62294	0.149195	5.17427	0.0803993	3.45624	0.100101	0.40515	0.943927	1.57733	0.048133	3.68657	0.545683	19.417	0.5166	4.17143	8.32788	1.43846	7.56828	13.0236	2.51153	0.81417	5.11152	4.7019	28.7761	3.88273	2.86909	0.198676	3.68504	2.5528	1.73834	0.3116
TCGA-CR-5247	0.980822	0	0.0512378	0.0127172	0	1.47521	0.00677801	0.0189196	1.8968	0.137285	0.783869	0.147915	0.0133148	22.8771	0.0819629	0.349189	0.618785	0.278513	3.5562	0.0977844	2.86555	0	3.2344	0.00412918	0.00536447	0.445644	0.147382	0	0.213507	0.00731555	0.460671	0.00581682	0.127825	0.239115	0.0365388	0.481393	0.271964	0.0413607	0	0.205957	0.375592	4.34829	0.119834	0.14112	0.291583	2.57303	2.06248	0.111178	0
TCGA-CN-4734	4.63014	0	0.233973	0.215266	0.0601322	1.22457	0.498954	0.0335151	0.943183	0.478074	3.18001	0.560857	0.0314488	36.7334	0.467845	0.803704	5.5532	1.9674	2.75454	0.0909844	4.33627	0.0377157	2.27267	0.0325095	0.173164	0.294074	0.655852	0.0665068	2.97594	0.0287981	12.3036	0.170592	1.7689	3.70979	0.645669	2.2853	8.37815	2.34459	0.22343	2.99505	1.91967	13.7439	1.88431	1.98634	0.575178	2.10497	1.4127	1.04814	0.154238
TCGA-CR-6481	0.852055	0	1.72335	1.00803	1.18377	5.47933	3.66528	0.256294	1.992	0.794544	13.3002	3.09117	0.107247	1.87695	2.48132	4.82223	25.2016	6.10968	21.8159	0.240843	10.8731	0.477057	5.24819	1.31525	1.75193	1.80136	3.60826	0.436421	16.8325	9.18148	46.4727	0.770938	8.05667	31.8458	5.05675	22.7308	37.3471	6.75379	2.29382	20.457	12.5564	83.0793	9.07697	5.96563	0.561929	6.76099	6.7717	3.25011	1.77203
TCGA-BA-5153	4.8274	1	1.51774	0.298754	0.310117	3.5096	1.42324	0.230462	0.650145	1.10261	11.8435	1.82839	0.0617865	1.91266	0.858742	14.8817	11.4403	5.27289	11.4188	0.484699	11.5592	0.077804	6.18651	0.17245	0.497868	1.24915	2.71335	0.190552	5.10977	0.619537	27.3791	0.364399	5.58369	13.7067	2.15712	4.52856	20.8963	6.1298	1.20294	4.57485	8.48594	23.4507	6.29064	6.68431	0.592897	7.07553	4.89766	1.77924	0.374327
TCGA-CQ-5323	4.01644	0	0.318268	0.15247	0.0872094	1.3622	1.32343	0.136099	0.67462	0.416009	4.13218	0.966772	0.009122	6.56276	0.350955	5.20401	6.47164	1.77029	5.09348	0.170525	9.74656	0.0131278	3.87185	0.237628	0.117607	0.434142	0.851671	0.0257212	1.77696	0.872068	5.98841	0.131509	1.29338	6.07089	0.517344	1.93963	5.70434	1.12637	0.373892	1.83432	2.55631	9.15503	1.71494	1.33939	0.331476	4.67537	2.25694	0.949172	0.205269
TCGA-IQ-A61H	3.11781	0	0.325522	0.0249512	0.0713578	1.90861	0.148183	0.0530291	1.91546	0.257515	1.87093	0.648087	0.0223918	2.56351	0.295779	1.11783	6.7399	0.841351	2.36125	0.229228	7.02653	0.0107416	2.81716	0.0462942	0.114273	0.150179	0.265815	0.010523	1.01955	0.483907	3.46968	0.0847796	0.584264	1.19849	0.282206	1.49089	1.80601	0.399954	0.0978981	1.55523	0.510834	13.0081	0.951653	0.46307	0.362831	4.19653	1.34717	0.543333	0.219638
TCGA-CV-6951	2.50685	1	0.0400133	0.040107	0.0688211	0.703166	0.07329	0.012786	0.431379	0.11181	1.1463	0.180774	0.0119977	12.2209	0.122322	0.736405	1.97268	0.376442	10.8214	0.0720909	6.63771	0.00863311	3.65089	0.0148828	0.0145014	0.0742768	0.2887	0.0211436	0.249389	0.0263675	2.06485	0.0380001	0.252509	0.925212	0.197545	0.592678	1.46408	0.223615	0.0688463	0.600415	0.554813	3.65056	0.386925	0.294637	0.105384	3.20821	0.608583	0.493193	0.0519191
TCGA-CN-4733	4.34521	0	1.40168	0.586381	0.541796	4.32239	2.50393	0.268421	3.04072	0.622353	11.1395	2.0707	0.0653899	23.8242	2.03219	1.84056	19.96	5.41629	21.553	1.08657	8.50418	0.658732	4.96267	0.671448	1.14748	1.28194	6.96526	0.28169	16.164	3.76835	41.9474	0.522136	8.10176	34.9068	4.51933	10.861	33.0749	5.61414	0.78619	13.9424	12.1693	48.9595	7.25101	4.96213	0.618951	3.46963	6.10355	2.184	0.540787
TCGA-CV-7263	1.53425	1	0.455067	0.131044	0.0749543	1.42413	0.531312	0.0487391	1.73679	0.318685	2.97703	0.673242	0.132302	1.76266	0.599504	0.895724	6.57515	1.54316	5.28791	0.484179	5.65653	0.105778	4.50528	3.1	0.217164	0.322321	1.06591	0.0449043	3.02074	0.640754	6.29451	0.108105	1.04939	3.5924	0.767967	5.47971	5.64595	1.134	0.433823	3.78086	2.03484	34.2843	1.07312	0.866417	0.406825	3.11158	3.00346	0.52036	0.262939
TCGA-CN-4722	4.06301	0	0.967063	0.0764461	0.16785	0.864396	0.252352	0.0293497	12.3701	0.0860068	1.52509	0.416717	0.0413103	8.89559	0.407271	1.5225	3.10453	0.759095	4.55931	0.565397	2.62235	0.0520196	2.94036	0.128111	0.128989	0.195808	1.76444	0.054601	2.20194	0.261016	4.5993	0.0789562	0.869437	4.85489	0.771508	2.00374	4.02963	0.737867	0.287848	2.18951	1.94854	9.54235	1.05341	0.768879	0.997858	4.00999	2.25341	0.322827	0.116199
TCGA-F7-A61W	0.0383562	0	0.140088	0	0	0.328803	0.0146301	0.0102094	0.751744	0.0569859	0.783389	0.111928	0.0215548	101.695	0.0801644	0.381668	0.984816	0.296407	1.70163	0.0287816	3.70984	0	2.50228	0	0.0231581	0.0806225	0.0414938	0.00506481	0.170685	0	0.675644	0.00627772	0.0636705	0.197341	0.0876311	0.354931	0.436507	0.0278987	0	0.274577	0.179418	1.80846	0.215548	0.130013	0.176363	2.48836	0.250223	0.181519	0.0621845
TCGA-CV-7440	1.84932	1	0.228276	0.0557728	0.0957025	1.18991	0.956887	0.0316092	3.28083	0.220543	1.46121	0.130663	0.0667358	48.9676	0.222522	0.989288	2.15268	0.536405	2.77361	0.185647	3.98378	0.0240104	2.59051	0.062088	0.0448124	0.284045	0.139175	0	1.68446	0.250555	1.77611	0.0425173	0.418902	1.09273	0.152615	1.27409	1.43885	0.397336	0.0364715	0.662889	0.699514	3.98675	0.342021	0.35653	0.198073	2.94105	0.508619	0.171458	0.0385059
TCGA-F7-A620	1.48767	0	0.239947	0.111665	0.038322	2.39488	0.904632	0.0427181	0.662562	0.519272	3.48438	0.656856	0.0668073	110.704	0.596312	0.967733	7.30601	3.52466	4.12012	0.14273	3.82913	0.0769155	1.5298	0.459944	0.290696	0.604889	0.559439	0.0470939	4.11845	0.800187	12.5291	0.236406	3.50281	4.12153	0.501112	2.73107	10.1959	1.6706	0.219063	4.79007	1.866	21.8389	1.43302	1.75808	0.118971	2.30046	1.40408	1.35883	0.150334
TCGA-QK-A8Z9	1.23014	1	0.160212	0.0778	0.0389374	1.37335	0.210785	0.0723402	4.59674	0.339179	2.7945	1.00371	0.0475161	12.3194	0.558879	0.87419	4.18087	2.1456	4.47085	0.0906388	4.94452	0.0683819	3.44856	0.113675	0.224258	0.412362	2.02542	0.0382802	1.91088	0.171558	9.12919	0.161618	1.30332	2.49542	0.67888	3.58165	4.94872	0.927786	0.211452	2.39644	2.59282	13.4305	1.34063	1.09846	0.493327	3.09585	2.94576	0.988258	0.187998
TCGA-CV-5430	11.6192	0	3.00252	0.204963	0.0631262	2.06747	1.15964	0.0762317	4.45284	0.379682	4.54133	1.39748	0.387922	0.402832	0.60969	8.35247	6.81696	2.68081	9.04247	0.143272	8.63781	0.0831467	5.22438	0.19965	0.372439	0.590819	1.50942	0.093091	3.49011	0.66208	11.9058	0.293869	2.17595	6.57415	0.921094	3.84681	8.67139	1.29476	0.365364	3.96527	3.22899	22.142	2.15833	1.94585	0.323757	2.59595	2.46701	1.88728	0.300024
TCGA-CN-6992	2.92055	0	2.61718	0.0741909	0.148525	1.10523	0.202105	0.0337257	5.16961	0.155732	2.45325	0.975331	0.0258925	9.26729	0.262326	3.34514	5.25243	1.13587	2.52898	0.403359	5.99144	0.0186314	4.16685	0.0508551	0.23298	0.273844	1.58671	0.0243363	1.51213	0.232359	4.24948	0.118772	0.920991	1.75055	0.600017	2.2183	2.92913	0.529507	0.247632	1.73948	1.53661	6.2147	0.856611	0.684949	0.413324	4.48712	2.58106	0.694799	0.119518
TCGA-BB-A6UO	0.734247	1	0.0870514	0.0154329	0.0308956	0.528638	0.0123382	0.0401797	1.30787	0.169806	1.08521	0.13411	0.0080791	144.873	0.329481	0.540967	2.71379	0.69945	0.778628	0.0863026	2.15806	0.0116269	0.896865	0.00501096	0.0325502	0.0781518	0.077763	0.00569513	0.21112	0.0177555	1.51946	0.0194122	0.519059	0.477939	0.157659	1.02957	1.1763	0.144305	0.0132458	0.573389	0.351189	4.89075	0.18178	0.421873	0.589102	1.34923	0.398803	0.262921	0
TCGA-BA-5556	1.9863	0	0.488559	0.159829	0.252367	2.59807	1.83329	0.0569333	2.55112	0.519675	7.2219	0.934156	0.0471381	13.2074	0.797968	1.71388	10.7315	2.8293	7.35022	0.321006	6.00041	0.0746216	2.92012	0.441476	0.596338	0.636551	3.04895	0.119623	8.05144	0.657834	20.4155	0.299629	3.49494	7.98725	1.1096	5.27814	17.4395	3.31293	0.548713	6.06904	6.99288	24.3602	4.44983	3.87982	0.267713	3.0364	3.18621	1.09401	0.318219
TCGA-CN-4728	4.72329	0	0.353132	0.0850026	0.204203	1.79821	0.271828	0.0716606	3.52648	0.482342	3.59967	1.14247	0.0711979	12.6019	0.935903	2.79816	10.2266	2.50971	4.71809	0.261439	5.43679	0.128079	2.91869	0.117759	0.248605	0.381092	2.60412	0.0418241	4.00292	0.436819	11.7166	0.154224	2.58507	6.45572	2.33735	10.0417	8.88094	1.25328	0.27237	7.13689	4.68623	74.8772	2.2012	1.81289	0.713906	2.91593	4.96988	1.25251	0.184862
TCGA-CV-A6K2	0.868493	1	0.114394	0.0304204	0.0152249	1.31691	0.231042	0.0169714	0.369061	0.312608	1.32687	0.461596	0.0477751	56.6812	0.389059	0.701995	3.79413	1.76272	1.39025	0.0106321	5.63616	0.0229182	1.50787	0.0345705	0.128322	0.231072	0.137954	0.0168388	0.785003	0.0612476	4.3937	0.125228	1.68759	1.29537	0.179663	1.94392	3.35287	0.562709	0.0913827	2.13005	0.449221	7.71228	0.573301	0.72042	0.0536529	2.27642	0.626948	0.661455	0.234309
TCGA-HD-8224	1.22192	1	0.536142	0.160397	0.107034	0.681629	0.0949871	0.0729133	3.93639	0.125795	3.28244	0.998316	0	14.5712	0.419967	0.50393	6.30068	1.00288	2.49587	0.398648	9.95179	0	7.21332	0.00578664	0.0150355	0.216599	0.772283	0	0.498682	0.0410081	4.38666	0.1182	0.620077	1.00529	0.403955	1.7567	2.00338	0.68831	0.0764811	1.04416	1.16488	8.94734	0.741712	0.906825	0.339024	4.89312	2.92709	0.363545	0.0645978
TCGA-CR-7390	4.13151	0	0.0735647	0.00760779	0.0507675	0.856932	0.0297352	0.0415003	4.5606	0.105292	1.37584	0.617035	0	89.8562	0.159356	1.07499	2.75523	0.743595	1.82449	0.0779967	4.41216	0.0152842	2.5429	0.0395231	0.0342313	0.472581	0.414007	0.0149732	0.933506	0.0525165	0.951598	0.0231986	0.250973	0.583401	0.213728	1.11772	0.951151	0.136088	0.0696495	0.512165	0.574616	1.37043	1.33817	0.299251	0.461322	2.93283	1.03563	0.277409	0.00919183
TCGA-UF-A7JH	2.45479	0	0.0986005	0.0296039	0.0711178	2.52579	0.57433	0.0616592	1.52113	0.248291	2.02594	0.449602	0.0433932	15.5871	0.570011	0.570043	4.82824	1.81175	5.56981	0.231768	3.86646	0.0535273	2.31545	1.67636	0.114888	0.386177	0.859204	0.0131095	0.905674	0.163484	5.52138	0.0893691	1.09868	2.21341	0.389374	3.83452	4.6427	0.625834	0.518334	2.36336	1.67985	13.154	1.70163	0.637785	0.111884	2.28002	1.20334	0.960906	0.343371
TCGA-RS-A6TO	1.06027	1	0.101752	0.0450976	0.0541693	1.48981	0.182675	0.0134185	5.07218	0.322064	2.23442	0.308691	0.00944341	74.1023	0.330622	0.784076	6.67188	1.62416	2.87727	0.0378286	2.31545	0.0271806	1.54987	0.0351429	0.0837033	0.431168	0.136342	0	0.830048	0.0726386	6.23292	0.127891	1.01119	1.1971	0.339771	2.73138	4.29298	0.814036	0.154826	1.64976	1.35376	11.9147	1.45901	0.805582	0.0590863	2.15533	0.683493	0.651033	0.212501
TCGA-P3-A6SX	3.91781	1	0.0472369	0.0103448	0.0621289	0.689139	0.0248112	0.0115427	0.825004	0.0730185	1.14289	0.193621	0.0162465	106.909	0.0708401	0.58623	1.5897	0.311517	2.13918	0.0578496	3.26145	0.00779362	2.10295	0.033589	0.0218188	0.0880085	0.0625504	0	0.295897	0.130919	0.835946	0.0118293	0.267947	0.434785	0.102378	0.5428	0.833868	0.0841126	0.0443941	0.26116	0.265457	2.55364	0.295145	0.151193	0.14466	2.56678	0.534644	0.201747	0.0187482
TCGA-CQ-6229	3.23014	0	0.276614	0.0865404	0.0519742	0.938408	0.209866	0.0193122	1.06226	0.210201	1.51879	0.387583	0.0407733	27.8027	0.280622	0.882744	2.62244	1.37145	1.85024	0.127035	3.13784	0.0260792	2.60532	0.0674377	0.193478	0.194578	0.331404	0.0319356	1.67893	0.0995646	8.17475	0.103906	0.953484	2.57476	0.281799	1.44658	5.01116	0.816232	0.0817038	1.19955	1.02236	6.82737	0.804141	0.854917	0.300904	3.98646	1.35824	0.907879	0.133313
TCGA-CV-7245	2.18356	0	0.103044	0.0442652	0.0196924	0.82893	0.228061	0.0109757	0.90733	0.179706	2.27045	0.252495	0.0051495	92.2842	0.0911348	0.572376	1.66006	0.391962	1.84494	0.0962641	2.70265	0.0592864	1.87635	0.172471	0.020747	0.251057	0.237912	0.00725999	0.89302	0.0169757	1.75423	0.0247462	4.2553	0.674541	0.185278	1.07652	2.91273	0.403904	0.0590988	0.40764	0.914421	3.29777	2.56188	0.521818	0.304849	3.41739	0.843666	0.165377	0.0267409
TCGA-CN-5358	0.715068	1	1.03106	0.479827	1.35746	4.43912	1.50687	0.136785	7.33657	0.570238	8.60905	2.02202	0.114313	61.7522	1.33793	1.87866	18.224	5.69821	15.0499	0.843536	5.03667	0.164512	3.94189	0.955303	0.935668	1.3479	9.74046	0.195093	9.77626	2.26105	24.2	0.482313	4.90509	16.7156	3.88549	9.90704	18.2004	3.33606	1.00614	9.41594	11.8467	39.22	5.50509	4.23038	1.11341	3.30856	5.98895	1.68231	0.437404
TCGA-CR-7383	1.4274	1	0.703739	0.126618	0.0877428	1.77457	0.539878	0.0362253	1.65429	0.351828	2.89858	0.733094	0.0968767	11.521	0.921987	1.47602	7.98455	2.36119	4.91838	0.428921	6.16193	0.0513646	2.01769	0.278296	0.275272	0.378794	1.99252	0.11861	4.41506	0.504254	12.5024	0.184882	2.31566	4.86918	0.994997	3.42406	8.89244	1.35024	0.568447	4.79709	2.56062	20.4852	1.54748	1.55267	0.595103	2.32745	2.14629	0.777256	0.441291
TCGA-UF-A7JJ	1.50411	0	0.339169	0.17641	0.167286	3.49257	0.757131	0.0621587	1.81884	0.385504	4.99087	1.25369	0.145816	11.0178	1.15567	0.967688	7.88596	4.81804	6.94463	0.155764	7.84217	0.251818	2.19637	0.361762	0.35249	0.835032	2.5076	0.0479681	5.63477	1.47412	17.1615	0.235698	3.67552	14.993	1.58282	7.75303	13.5529	2.36293	0.828767	6.37736	3.85701	30.8174	3.42181	2.41744	0.177792	2.37331	3.25005	2.43511	0.521633
TCGA-CV-7242	3	0	0.727548	0.331326	0.232394	3.43765	1.03118	0.0539693	2.78908	0.419731	6.93474	0.966088	0.111412	19.9471	0.810522	4.23979	6.3902	3.16025	13.0092	0.182577	9.08391	0.335249	4.06312	2.5128	0.542729	0.850425	1.74991	0.0678273	5.83479	2.25375	12.9298	0.309733	2.51313	17.3545	0.873982	4.78945	13.6009	2.41474	0.680831	5.07789	4.22471	21.7661	3.0689	2.93765	0.294924	4.90927	2.39705	1.33579	0.534724
TCGA-CN-6011	2.55616	0	0.126945	0.0275693	0.0788453	0.883938	0.419825	0.0234373	0.424413	0.215855	2.69761	0.328559	0.0247414	24.7023	0.187204	0.739972	2.50825	0.891297	7.19616	0.0220244	6.07009	0	2.55986	0.0102303	0.0132909	0.201039	0.0714422	0	0.323266	0.0724993	3.64352	0.0666537	1.16324	1.23712	0.14585	1.86579	2.5052	0.435515	0.0540852	1.92103	0.48816	4.5195	0.593793	0.464757	0.08931	5.38126	0.382122	0.409646	0.0285511
TCGA-F7-A61V	2.07945	0	0.169135	0.0581776	0.013702	1.34053	0.207933	0.00509129	0.222246	0.150617	1.87682	0.203138	0.107491	53.8617	0.281218	1.06203	2.87925	1.24081	3.58325	0.133962	3.39551	0.0515647	2.30854	1.89343	0.0750666	0.180232	0.33108	0.00505153	0.714997	0.31498	3.58551	0.0610473	0.508028	1.48375	0.170433	0.995306	3.10008	0.428514	0.0587446	1.0563	0.808578	9.04141	0.594785	0.477935	0.16038	2.41915	0.546878	0.524719	0.0992343
TCGA-BA-4077	3.10685	1	0.339247	0.101856	0.0815631	1.78658	1.11831	0.0202043	2.47628	0.589251	4.21546	0.964094	0.0355475	6.87553	0.640054	1.90894	5.88033	2.50333	4.81471	0.0949315	4.83196	0.040926	3.29929	0.10583	0.143219	0.264087	0.718519	0.100233	2.33073	0.257807	15.1749	0.194119	2.82459	3.28954	0.481247	3.55786	7.96827	2.10909	0.454589	4.1401	2.8537	20.3184	1.77738	2.17967	0.119763	3.0672	1.45759	0.666702	0.184595
TCGA-CN-A6V6	1.73973	0	0.90501	0.275135	0.135581	4.08823	2.45906	0.144837	0.83373	1.00528	8.01773	1.40794	0.0265906	20.252	1.08441	4.25336	11.5754	6.42215	8.10559	0.497081	8.27668	0.191337	3.90491	0.54975	0.507092	1.10433	1.4162	0.0749772	3.86381	1.57784	26.6404	0.447238	4.2022	15.0936	0.686462	6.16802	21.3445	4.14377	0.319702	7.56487	4.32013	27.9012	5.13199	4.13343	0.19837	4.28562	3.12441	3.35512	0.414248
TCGA-BA-A4II	2.51507	0	0.125276	0.0705737	0.0859985	1.32575	0.824245	0.0958638	0.372261	0.231871	1.75501	0.433191	0.0321262	68.8163	0.469683	0.970879	3.43204	1.22827	2.33255	0.0428974	6.87666	0.0277403	4.22368	0.0318814	0.134612	0.285906	1.02043	0.0271758	3.09092	0.240054	6.99967	0.101051	0.991678	3.12226	0.481949	1.60082	4.52272	0.928099	0.200152	1.91174	1.86595	8.61848	1.05374	0.876982	0.347902	4.72389	0.906741	0.806131	0.222438
TCGA-CX-7219	2.86301	0	0.252573	0.129855	0.0896411	1.16306	1.42716	0.0499622	3.31217	0.355102	3.1592	0.824915	0.0562582	177.568	0.578989	1.24415	5.33657	2.13836	4.32781	0.0939002	6.38941	0.0337345	4.01451	0.430352	0.188884	0.351919	2.37807	0.0627912	2.14949	0.324553	8.44287	0.226317	1.11826	3.45686	0.714744	3.77262	5.48036	1.24515	0.0538044	2.6789	2.61458	10.5455	2.54334	1.18768	0.653233	6.24298	2.08135	0.618306	0.154187
TCGA-UF-A71A	0.235616	1	0.080406	0.0117018	0.0128456	1.04714	0.0174054	0.0297683	1.52398	0.0775837	1.21377	0.440157	0.0120571	4.27224	0.135411	0.695022	2.49279	0.321873	1.79645	0.176293	9.26023	0.0173517	1.08656	0.0104172	0.0449028	0.0854945	0.0962463	0.00947161	0.448126	0.00847007	0.656343	0.0211083	0.115282	0.40422	0.103522	1.17053	0.488739	0.0685935	0.0110146	0.521291	0.142189	8.44374	0.286083	0.167468	0.288286	3.92865	0.622768	0.45998	0.0324994
TCGA-HD-8635	1.90411	0	0.292013	0.107917	0.288055	1.1356	0.259893	0.0237851	1.48039	0.146038	2.47657	0.66473	0.0585865	85.1162	0.251163	1.25345	4.45579	1.64857	6.79293	0.20116	4.10802	0	3.04964	0.171305	0.121393	0.35299	0.878083	0.035399	1.83914	0.275906	4.87072	0.0877527	1.32884	1.82133	0.428731	1.91145	3.89245	0.513474	0.301882	1.65254	1.54039	9.86643	0.933199	0.839457	0.23968	3.60746	2.11891	0.494569	0.0724367
TCGA-CN-6988	0.871233	0	0.136319	0.0161482	0.0831278	0.577863	0.0295086	0.013728	0.446149	0.065132	1.4036	0.0912889	0.00966119	22.188	0.0910664	0.953103	2.13695	0.286291	0.695196	0.0838523	2.95026	0.00695186	3.01139	0.116848	0.00778488	0.209341	0.120888	0.00340519	0.20656	0.111471	0.599955	0.018993	0.103451	0.520502	0.0648081	0.40809	0.50599	0.10879	0.0237595	0.272511	0.571861	1.50829	0.111104	0.26473	0.524279	3.4785	0.238449	0.320613	0.0250849
TCGA-CN-6997	2.70685	1	0.253135	0.0181234	0.249941	1.18489	0.0923012	0.0419417	3.34697	0.195647	1.80348	0.589041	0.0210835	1.1967	0.167098	2.16653	2.73109	0.659071	2.26155	0.0957178	6.11097	0.0121368	2.07615	0.0653839	0.108729	0.115842	0.280047	0.0118898	0.986692	0.301181	1.87787	0.0755277	0.513797	1.05125	0.210859	1.66944	1.5724	0.18338	0.0760468	0.966863	0.678581	4.5544	0.832798	0.283409	0.289203	4.33585	0.767459	0.81613	0.0729898
TCGA-CN-5374	4.74521	1	0.54188	0.236524	0.403871	5.63127	1.31254	0.144892	0.732273	0.623893	6.76861	1.61639	0.284058	3.98931	1.35908	2.02231	10.7246	5.86983	9.42759	0.389021	7.9647	0.136265	4.6547	1.51788	0.86274	2.00941	1.92089	0.0616118	13.3231	4.38595	24.3985	0.315012	4.94839	15.8039	1.48796	13.3648	22.987	3.43338	2.50771	12.8105	6.8845	53.1882	5.44444	3.4192	0.155997	6.68711	2.41305	2.79446	0.655594
TCGA-HD-7753	2.3726	0	0.112979	0.0762888	0.0577877	0.845789	0.167037	0.0276072	1.7157	0.191764	1.80292	0.417887	0.00431752	65.0586	0.295675	1.16313	2.96656	0.837891	3.3027	0.0691809	4.54358	0.0621347	3.0355	0.0428461	0.0800171	0.173741	1.44618	0.0486962	2.35904	0.17554	6.06707	0.111285	1.0139	1.28619	0.692461	1.36934	4.02951	0.972353	0.297303	1.44176	1.25384	5.97011	0.865662	0.712069	0.368848	1.93306	0.997623	0.621186	0.0822084
TCGA-CN-5360	5.94247	0	2.68445	0.450452	0.687681	3.09725	1.51649	0.110887	8.27943	0.925724	10.1162	1.96693	0.108575	3.25063	1.07564	3.73498	13.4609	4.23861	26.0103	0.389626	9.82525	0.107424	6.55821	1.11535	0.699905	1.07654	4.86602	0.133939	8.19732	1.22291	18.9631	0.655164	3.64816	13.1184	2.19326	7.69063	13.1712	3.19354	0.522904	5.5385	8.63588	27.0473	3.83404	3.75045	0.605853	6.2869	4.59091	2.00787	0.281909
TCGA-UP-A6WW	1.41918	0	0.123888	0.0288271	0.0384731	2.35855	0.594085	0.0857731	0.615458	0.169562	3.4265	0.562671	0.0704243	6.85613	0.545764	5.45542	6.06632	2.15704	11.9917	0.201505	6.54284	0.144785	0.900037	0.124799	0.166188	0.379547	0.397025	0.0425517	1.90602	0.375876	11.6651	0.0582358	1.82394	6.03662	0.457074	4.65656	6.84981	0.730513	0.239171	3.31837	1.99121	23.9925	3.569	0.668382	0.122265	2.10018	0.761679	1.61764	0.435366
TCGA-F7-A50I	0.252055	0	0.429896	0.0565393	0.0174135	1.10041	0.139081	0.019411	4.69292	0.13724	1.6686	0.362821	0.0546428	100.24	0.25578	1.81925	2.97339	1.77269	4.13663	0.0243211	6.56046	0.0262127	2.15678	0.0338915	0.124753	0.158574	0.306803	0.00641982	1.68752	0.150112	4.37896	0.0537113	1.09624	1.28916	0.261027	1.33662	3.57729	0.579946	0.0447939	0.93638	1.2129	8.35667	0.796875	0.663893	1.26019	2.52037	0.896341	0.783838	0.29952
TCGA-CR-7391	2.50137	0	1.04113	0.244248	0.308262	2.12007	0.594297	0.090843	3.0769	0.31526	4.68509	1.06053	0.100067	10.1195	1.05445	1.20979	8.78091	2.53891	6.81856	1.18771	3.21372	0.0720047	3.19702	0.262053	0.501715	0.481839	2.9323	0.082296	6.46463	0.494816	18.6423	0.313298	2.7465	10.6414	1.32557	6.23279	13.6553	2.78464	0.957024	6.21167	5.4141	35.2122	3.03814	2.03205	0.895013	4.62658	4.85199	0.976002	0.288688
TCGA-CN-4729	1.07397	0	0.65831	0.0294319	0.0857027	1.58562	0.134049	0.0318447	2.05076	0.117758	2.27663	0.321936	0.0112055	25.1372	0.370758	0.874108	3.21024	0.950586	6.08978	0.157106	5.10394	0.0483785	2.00004	0.107726	0.0948073	0.266651	1.45605	0.0750405	3.08789	0.387867	3.98626	0.05752	0.955758	2.71074	0.567173	2.14198	3.50949	0.448157	0.220459	1.52428	1.91209	7.56878	1.16537	0.42581	0.546061	1.84461	1.16564	0.371862	0.0678874
TCGA-CQ-5329	5.87123	0	0.178301	0.0987815	0.0316405	1.20234	0.231654	0.00587836	1.50296	0.518421	1.73914	0.631782	0.0496434	29.9275	0.541153	1.03046	2.74515	1.44224	1.96669	0.0994315	3.36142	0.0238145	3.5515	0.0359225	0.180009	0.144065	1.13882	0.0116649	2.60435	0.10001	10.0999	0.251215	1.42975	3.14655	0.585294	1.88369	5.17399	1.52283	0.230608	2.66505	1.41567	9.20014	0.786021	1.12503	0.296675	2.27332	1.82912	0.73338	0.0859313
TCGA-CV-7411	7.44384	1	0.0830195	0.0136359	0.0818943	0.546364	0.0726767	0.0101432	1.02016	0.084925	1.06182	0.164069	0.0142767	22.5556	0.177599	1.08342	1.63492	0.392648	1.11884	0.082608	2.54237	0.0136974	1.1726	0.109211	0.0881976	0.103117	0.577149	0.0234826	1.83711	0.16734	2.47397	0.0259877	0.572836	1.5685	0.243777	0.913094	2.20329	0.358486	0.109232	1.02624	1.11795	4.97325	0.540137	0.472396	0.276	3.15629	0.760939	0.163022	0.0247126
TCGA-CQ-6221	2.73973	0	0.174729	0.0254107	0.0101741	0.578855	0.0108347	0.037804	3.34397	0.0548631	0.939021	0.547624	0.010642	0.50016	0.352113	0.686446	2.0847	0.97389	1.45565	0.177624	3.64021	0.0306304	1.81375	0.0330027	0.0128628	0.0473539	0.0870664	0	0.436098	0.011694	1.01961	0.0220834	0.168964	0.303534	1.41477	1.89331	0.557356	0.0867767	0.0785146	0.643925	0.211612	1.94962	0.148988	0.159557	0.956528	4.33729	2.89083	0.565057	0.0921047
TCGA-P3-A5Q6	1.31507	1	0.0951259	0.00295127	0.0118165	0.880685	0.0283135	0	5.38337	0.16175	1.33373	0.206748	0.0123599	104.484	0.254407	0.295179	1.61779	0.484758	2.51325	0.123779	3.23517	0.0444687	1.31558	0.0153321	0.0248986	0.394552	0.166553	0	0.895544	0.0543269	2.4342	0.0107993	0.419862	1.10983	0.0979859	1.21672	1.37234	0.0911863	0.111453	0.461095	0.382947	6.63549	0.482035	0.252411	0.236465	1.82823	0.503436	0.259334	0.0534865
TCGA-DQ-5630	2.82192	0	0.56952	0.189109	0.0458888	2.08097	0.568098	0.00852549	1.67879	0.728082	2.18173	0.792173	0.0299995	43.7949	0.964898	0.919999	3.81193	3.67444	2.72008	0.192276	6.63619	0.0690771	2.10525	0.111641	0.251402	0.299481	0.860479	0.0634419	2.28766	0.21757	12.8703	0.243768	6.7835	4.20856	0.618353	2.9768	10.1624	1.63081	0.245923	5.6176	1.5371	29.2096	1.18798	2.27997	0.475034	1.95151	1.797	1.1664	0.456968
TCGA-BA-A6DD	0.473973	1	0.213172	0.0813153	0.013023	2.12713	0.755839	0.0532286	1.01437	0.116142	2.93409	0.488764	0.0749203	79.6817	0.749435	0.699281	3.36961	1.90749	5.13352	0.172795	3.41312	0.176433	1.39654	0.245015	0.279897	0.471733	0.839125	0.00480118	2.71825	0.606224	14.3926	0.169602	1.95152	9.20955	0.485958	2.40396	9.03908	1.66084	0.312666	4.44962	2.50709	22.2862	2.33275	1.80643	0.257331	1.52471	1.20043	0.97118	0.176843
TCGA-CR-5243	7.01918	0	0.534631	0.196423	0.136318	1.95712	0.84031	0.198711	3.12502	0.591549	7.09522	0.978971	0.131619	2.0025	0.727926	12.5402	7.59757	2.15726	8.92111	0.4174	12.4823	0.118385	6.80656	0.173474	0.362361	0.553839	2.92433	0.100513	4.95718	0.940096	21.2607	0.155729	2.60002	11.8995	2.14039	3.45119	13.3156	3.15159	0.791234	3.11874	6.05607	17.3506	4.14874	2.6964	1.10859	8.12498	2.51277	2.43989	0.218335
TCGA-CV-6934	0.178082	1	0.835516	0.226163	0.153243	2.00201	0.433946	0.0750581	15.3008	0.50419	4.21462	1.14245	0.0655732	17.8985	1.03015	1.86036	6.32412	2.51253	5.28527	0.272404	5.07574	0.0681549	3.37481	0.0723039	0.187869	0.484896	2.14593	0.041088	2.18951	0.212164	12.4618	0.279306	3.09376	4.37173	1.43958	6.82283	10.0434	1.90963	0.394197	5.21736	3.93192	18.42	2.15481	2.00774	1.11601	3.42287	6.34351	1.04047	0.441409
TCGA-CV-7247	1.58082	1	0.16668	0.0157386	0.0180042	0.268373	0.0383467	0.0267595	1.30289	0.035474	2.27294	0.191172	0.0517887	45.7355	0.121361	0.922621	0.905663	0.183284	2.73059	0.358334	4.093	0.00677551	2.62552	0.026281	0.0265559	0.0582946	0.0861005	0.00995644	0.391456	0.0672553	0.634856	0.0246816	0.135594	0.139258	0.0401954	0.61346	0.498086	0.0731247	0.0231568	0.441236	0.139339	2.38505	0.289546	0.17769	0.292312	2.69199	0.745678	0.385056	0
TCGA-CV-5431	1.43014	1	0.367594	0.209697	0.0883784	3.18211	0.917643	0.142302	2.64644	0.748467	6.28222	0.952188	0.0462214	15.095	1.13515	1.78303	11.4201	3.97029	8.55965	0.123437	11.1539	0.277161	3.7829	0.181565	0.521425	0.935961	1.77956	0.0977474	4.8405	2.48028	21.6641	0.272601	4.38043	16.9594	1.5127	7.35733	17.252	3.17073	0.757807	6.98842	7.08203	21.2308	5.60434	3.23802	0.266956	3.64818	2.4519	3.19972	0.426709
TCGA-QK-A6IG	0.608219	1	0.146376	0.0320562	0.0160435	1.49214	0.354521	0.00596133	1.42694	0.189665	1.60807	0.218566	0	22.6904	0.332503	0.573067	3.23307	2.05739	2.53838	0.14565	4.44504	0.0483011	1.2602	0.0104084	0.0676111	0.34739	0.177676	0	2.42185	0.0922015	10.1532	0.0879748	1.87128	2.41095	0.204674	1.97636	5.8183	0.951354	0.151323	1.95447	0.923473	9.03593	1.12016	0.789525	0.189806	2.16862	0.762301	1.1641	0.0726201
TCGA-CQ-7063	5.84384	0	0.355141	0.116443	0.0601572	2.50384	1.31731	0.0335291	0.603138	0.720529	4.85158	0.755263	0.0550583	62.5449	0.420631	1.04279	7.90295	3.27224	4.06554	0.136534	5.35984	0	2.57836	0.165868	0.202813	0.599553	0.810062	0.0554454	2.92423	0.172861	17.8072	0.273176	2.24206	5.01861	0.853789	4.25715	10.9082	2.09513	0.23212	4.05073	4.2556	18.0182	3.58272	1.93566	0.185497	3.35894	1.89365	1.14176	0.272298
TCGA-TN-A7HI	1.12877	0	0.32179	0.0831958	0.133241	5.78582	1.00508	0.090766	2.08991	0.478997	2.60116	0.756329	0.0812986	8.64959	0.911541	0.94616	6.70924	3.93424	8.64833	0.325668	3.52323	0.618425	0.657283	0.92925	0.505359	1.37513	0.447151	0.016374	3.77988	4.22429	22.3169	0.169973	3.25056	27.1389	0.580771	7.05936	11.3868	1.19958	0.247539	5.41061	2.66389	56.6155	4.11139	2.01754	0.148131	3.89763	3.31317	1.59639	0.562902
TCGA-D6-6826	0.953425	1	0.425946	0.121984	0.222656	1.54863	0.239026	0.10942	4.43333	0.195144	3.52776	1.18186	0.060102	89.4472	0.774631	2.88915	9.0998	2.87668	6.03101	0.3812	4.90938	0.0216236	3.65322	0.088534	0.223986	0.344471	1.24015	0.0979741	2.10598	0.350856	6.37823	0.231386	0.965345	2.24598	3.63768	5.04784	3.55302	1.15811	0.215552	4.40568	2.15397	12.0639	1.18138	0.737988	0.573116	3.45177	3.36606	0.709342	0.234078
TCGA-CR-6492	1.31233	0	0.288389	0.0816921	0.0841071	1.36358	0.420475	0.0277794	0.926129	0.180254	2.58207	0.479296	0.0342125	44.5984	0.377959	1.28614	3.93611	1.84874	5.73481	0.234942	3.85318	0.05627	2.82772	0.103068	0.118149	0.247739	0.545701	0.0241172	1.27718	0.520954	5.17704	0.119571	1.19107	3.74839	0.336799	2.35841	4.10584	0.876781	0.272447	2.02789	1.48266	7.72374	1.02149	0.717633	0.294044	2.72269	1.52008	0.83295	0.245344
TCGA-P3-A6T2	6.29589	0	0.0273109	0.0197708	0.0904676	0.436844	0.0451604	0.0210095	1.11061	0.0727071	1.69854	0.116299	0.00591426	84.0944	0.143351	0.914787	1.16552	0.4811	0.53165	0.0315887	2.70709	0	2.05717	0.0110047	0.0762502	0.059499	0.136622	0.00833818	0.470672	0.0259957	1.90982	0.0568424	0.301359	0.899671	0.241647	0.749456	1.30095	0.169939	0.0387861	0.403602	0.426653	1.50747	0.209956	0.223213	0.155136	2.14706	0.467464	0.547019	0.051187
TCGA-CV-6943	1.64932	1	0.806514	0.432142	0.313232	3.20978	1.2231	0.108075	2.39673	0.675943	7.55958	1.45131	0.105312	6.64873	1.28154	1.43556	12.8424	4.51904	9.7483	0.609355	6.52697	0.101038	3.07168	0.266112	0.521726	0.894962	2.11364	0.0632386	6.81042	0.75434	38.5953	0.402138	5.89035	17.7587	1.5223	9.09503	25.731	5.51589	0.56914	9.15641	6.85405	46.8132	5.47427	4.38198	0.605422	3.85711	4.48618	2.01423	0.506366
TCGA-CV-6940	2.20274	1	0.108393	0.0403546	0.0346229	0.700238	0.172066	0.0128649	0.851627	0.203457	1.90647	0.548751	0.00603586	25.411	0.246154	0.336796	2.64174	0.768052	1.66687	0.0402977	4.71261	0.0173728	2.79842	0.011231	0.0437727	0.135458	0.360198	0.0340385	0.759956	0.0663255	3.74824	0.0474637	1.48429	0.981932	0.283424	1.28342	2.63011	0.571862	0.148438	1.00504	0.803863	5.50002	0.902362	0.502415	0.268718	2.64241	0.875554	0.545344	0.114927
TCGA-BA-6872	1.05205	1	0.0832701	0.0110719	0.0738838	0.701121	0.0629452	0.0219625	0.816484	0.0827475	1.62226	0.179599	0.0154563	53.3506	0.199211	0.657186	1.65938	0.69601	3.31656	0.0825538	4.24275	0.0222437	1.19434	0.081486	0.0809544	0.146524	0.49838	0.00544775	1.84508	0.059445	2.85207	0.037138	0.542169	1.40419	0.197939	1.36661	2.22613	0.360097	0.139375	1.27979	0.864851	4.35821	0.699399	0.359597	0.239911	1.56718	0.404884	0.201862	0.0401317
TCGA-UF-A71E	4.12055	1	0.0727888	0.0215562	0.0863077	1.18297	0.0525212	0.0274881	0.48568	0.053701	1.23401	0.247016	0.00644835	9.10359	0.143892	1.32699	3.7782	0.389663	1.26522	0.0774929	4.21527	0.01856	1.8724	0.0799901	0.041568	0.0723573	0.03724	0.00454558	0.528494	0.977841	0.789436	0.021128	0.24762	0.817431	0.0825797	0.664789	0.722725	0.17527	0.0105722	0.375509	0.119277	4.49937	0.228916	0.220034	0.482607	1.89737	1.16191	0.538433	0.122781
TCGA-CR-7401	2.95068	0	0.329032	0.0355463	0.0437915	0.659655	0.183626	0.0203396	1.55328	0.106718	1.51244	0.328999	0.0286284	16.5186	0.303995	0.848558	3.11899	0.798445	2.54874	0.237006	3.20231	0	2.06137	0.0745768	0.0968873	0.150651	1.09119	0.0766869	3.75412	0.0503335	4.6223	0.0837956	0.79914	1.94762	0.464391	1.70117	3.62846	0.662529	0.14081	1.46395	1.86401	6.11125	0.707121	0.435152	0.432654	3.28523	1.83624	0.326082	0.0792878
TCGA-DQ-7592	3.13151	0	0.0946237	0.0520418	0.0480848	0.736946	0.177092	0.0148891	3.09115	0.269267	2.43219	0.352156	0.0419135	18.4714	0.251559	0.57907	2.54208	1.10078	1.80778	0.0559661	6.67809	0.0241276	2.20964	0.0311956	0.141848	0.353546	0.520419	0.020682	1.65285	0.105931	4.76685	0.130921	0.841894	1.51426	0.337391	1.44935	3.40249	0.7877	0.144307	1.10597	1.05827	4.87423	0.819409	0.671758	0.206772	4.03479	1.27691	0.707129	0.174122
TCGA-4P-AA8J	0.279452	0	0.165599	0.0632331	0.110764	2.75399	0.526593	0.0411569	3.26883	0.249418	1.9488	0.498766	0.0248268	42.3648	0.585839	0.415593	4.54211	2.22632	5.24319	0.342556	3.4843	0.131006	1.53473	0.164251	0.240062	0.445092	0.358444	0	2.1822	0.827526	10.2488	0.10123	1.42393	5.10544	0.312894	4.7102	5.46977	0.642674	0.284927	2.95926	1.66854	17.033	2.02338	0.859988	0.39432	2.76737	1.39342	1.20129	0.35812
TCGA-IQ-A6SG	1.5863	0	0.0543952	0.00723259	0.0868747	0.607963	0.0282687	0.0143467	0.701968	0.158158	1.16044	0.415135	0.015145	99.3686	0.137901	0.81578	2.27782	0.636524	0.885801	0.0134818	11.1968	0	1.55598	0.0125247	0.0284752	0.080088	0.22352	0	0.617629	0.0332843	1.52271	0.0176436	0.38399	0.554629	0.233974	0.650568	1.11047	0.207786	0.132429	0.643084	0.508925	3.68334	0.865788	0.227072	0.167653	1.80259	0.388319	0.486383	0.0436925
TCGA-CN-4737	1.71233	0	0.249468	0.0784023	0.193176	1.08742	0.138218	0.0403755	3.14621	0.195317	2.17543	0.66115	0.0126287	36.1486	0.262371	1.53196	4.25317	0.924566	2.21316	0.23608	3.28577	0.00908721	3.26566	0.0274149	0.117025	0.320065	0.680704	0.0712182	1.47754	0.173465	1.92699	0.1131	0.489614	1.13397	0.45823	2.24225	1.38235	0.353065	0.103525	1.41337	1.17967	18.207	0.631437	0.352575	0.531843	4.04732	2.64078	0.635399	0.17488
TCGA-CN-A6V7	1.6274	0	0.129424	0.0333191	0.133405	1.34006	0.202173	0.0953258	0.0603598	0.300095	2.48545	0.530422	0.0161008	1.36791	0.204419	7.99941	3.58973	1.35027	1.63754	0.838458	7.09592	0.0308948	1.51866	0.0932053	0.125413	0.207664	0.237625	0.0264828	0.796852	0.678209	6.49425	0.128955	0.959124	1.50809	0.265104	1.47546	4.02512	0.616848	0.0527948	1.66033	0.98281	5.31795	3.23357	0.657613	0.0632857	2.40077	1.72606	1.67533	0.13006
TCGA-CN-A49A	1.4411	1	0.431365	0.0485676	0.155566	0.827393	0.600545	0.014451	6.45373	0.465148	1.70902	0.304739	0.02712	34.7698	0.0860806	0.682486	3.5298	0.413644	4.5652	0.0905318	6.52222	0.868401	3.99643	0.0546678	0.043706	0.183639	0.0783107	0	0.144959	0.327811	0.601478	0.0488724	0.125171	0.358114	0.111635	0.849456	0.632064	0.073714	0	0.27144	0.150495	1.40411	0.41697	0.143718	0.507429	5.07637	1.09848	1.11483	0.023472
TCGA-F7-8489	1.80274	0	0.3302	0.161547	0.141982	2.32837	0.693009	0.0293092	0.93636	0.425351	4.05511	1.06827	0.049504	45.3693	0.692001	1.09754	6.78536	3.36058	5.51979	0.308474	9.05183	0.0474951	3.92944	0.394038	0.305821	0.60976	2.81127	0.0872411	6.19369	0.643707	14.7707	0.304576	2.49809	5.78733	1.18743	3.36104	9.42876	2.06318	0.473448	3.29568	3.52542	16.9817	3.02387	2.2736	0.234291	4.08115	2.00888	1.1906	0.42845
TCGA-CR-6487	0.641096	0	1.90989	1.10672	0.835468	7.25588	4.06005	0.361521	2.4109	2.93913	14.9846	3.15974	0.0884952	1.59968	2.8855	9.32532	22.7336	9.31013	17.4567	0.376653	7.15937	0.437787	6.99953	1.53686	1.37714	2.32202	3.39649	0.249529	8.27777	5.43956	45.2692	1.14291	8.70806	26.8652	3.6866	18.4843	42.0144	8.54761	1.68666	16.3358	11.5813	57.6773	9.47452	8.80454	0.407292	6.33381	7.28613	5.3975	1.12972
TCGA-CN-A498	2.11781	1	0.126119	0.0571874	0.0602552	1.03985	0.417091	0.026867	0.466112	0.207451	1.73746	0.460334	0.0126053	50.3681	0.303105	1.67822	3.29239	1.43188	4.07761	0.151483	4.29485	0.0362812	3.48732	0.144638	0.1422	0.217044	0.545977	0.0444286	1.33255	0.408615	5.1328	0.0839791	0.763309	3.78174	0.269045	1.47551	3.00382	0.974017	0.0826661	1.25591	0.96763	4.63866	0.655473	0.804852	0.368564	3.63882	0.935245	0.761061	0.109097
TCGA-HD-8634	1.05479	1	0.0922154	0.0393384	0.143186	0.943923	0.175357	0.0478836	0.551267	0.115819	1.54461	0.250528	0.0149771	63.1351	0.158461	0.556583	3.22468	1.12695	1.33663	0.179987	2.47611	0.0215541	2.26573	0.153275	0.0422394	0.17965	0.403642	0.0158366	1.2186	0.0987464	2.86994	0.0899666	0.591722	0.870188	0.228336	0.93287	1.99239	0.378011	0.147332	1.21286	1.03197	3.72205	0.737624	0.452983	0.192827	2.81982	0.841358	0.513059	0.0907375
TCGA-T3-A92M	1.14247	0	0.529286	0.16421	0.134178	2.83954	0.567993	0.119656	2.49444	0.422998	4.00707	0.937274	0.0421047	90.0005	0.712762	0.83952	6.93943	2.70741	4.4036	0.103072	5.24038	0.0807922	2.39508	0.256797	0.13571	0.703259	1.14825	0.0445208	1.30031	0.339292	14.8912	0.142555	2.09361	5.47088	0.791693	4.66732	8.93828	1.42237	0.333651	3.76724	2.7194	19.3176	2.14734	1.90474	0.319173	2.11505	1.69586	1.70077	0.218646
TCGA-CN-A497	2.91781	0	0.356558	0.105594	0.120794	1.77838	0.213057	0.145872	2.0131	0.360136	4.67343	0.590891	0.0394842	2.16975	0.416232	1.8824	3.86504	1.82159	33.0056	0.231978	4.97489	0.0113646	4.13221	0.0734688	0.362702	0.406389	1.7406	0.0111333	3.03908	0.364455	7.73415	0.120746	1.38209	4.78836	0.972772	2.28972	5.15327	1.14067	0.284834	2.16278	2.54163	17.8134	1.53989	0.706313	0.589116	6.73525	1.38465	1.30862	0.0956845
TCGA-CV-A6JD	0.49863	1	0.0280738	0.069679	0.0232487	3.07011	0.244489	0.0431928	0.370875	0.202516	2.69414	0.689341	0.0851125	105.433	0.776541	0.921344	7.15273	3.17565	3.70465	0.0568243	5.16828	0.0262474	1.97172	0.0301657	0.083279	0.423423	0.163845	0.0728543	2.36855	0.0668046	18.704	0.0969411	1.36481	3.94326	0.34479	3.27743	6.98575	1.01507	0	2.41181	1.32133	34.9237	1.33444	1.07809	0.661285	2.1321	0.911336	1.10117	0.87344
TCGA-QK-A8ZB	1.48493	0	0.218421	0.030278	0.095251	1.12167	0.186735	0.0643501	1.89686	0.15445	1.26116	0.422136	0.0226435	49.7972	0.224763	0.907689	2.93584	0.910452	4.08468	0.120941	5.34939	0.156417	2.29089	0.249989	0.0985277	0.206772	0.353076	0.025539	1.0866	0.507592	2.04093	0.0524287	0.525059	7.69274	0.32036	2.3409	2.28171	0.302457	0.0519741	0.95599	0.812559	6.00241	0.751764	0.42613	0.273547	2.52461	1.09031	0.414988	0.0627124
TCGA-CN-4731	2.73425	1	0.90405	0.0113326	0.0226869	0.945456	0.0453002	0.00842982	2.23416	0.138806	1.12364	0.116659	0.00593257	98.1244	0.0867336	0.312494	1.16913	0.668731	4.74069	0.380237	3.93916	0	2.34763	0.206058	0.023902	0.943454	0.0285511	0.00418199	0.415755	0.0586713	1.65258	0.0181422	0.411818	0.701911	0.0795923	1.88581	2.65345	0.221144	0.0291796	0.620772	2.15084	5.5193	1.20728	0.352726	0.0999368	4.79099	0.488674	0.144799	0
TCGA-CV-7423	8.38082	1	0.0356269	0.00710564	0.0284499	0.177196	0.0176734	0.00704746	0.884032	0.0295028	0.74983	0.234323	0.0148792	85.3507	0.0591534	0.484862	1.69224	0.227662	0.471565	0.0198678	2.54091	0	1.95402	0	0.0279754	0.0403007	0.138441	0.0104886	0.406489	0.0327001	0.70399	0.0227508	0.0659271	0.157181	0.096786	0.308922	0.54549	0.107847	0.00813153	0.198564	0.316509	1.5012	0.223187	0.138467	0.233936	1.89322	0.331938	0.152911	0.0257554
TCGA-D6-8568	2.07945	0	0.685669	0.0449425	0.12596	1.09557	0.479069	0.073548	3.56974	0.104497	2.50441	0.605646	0.0282328	140.55	0.347588	1.46824	4.42893	2.34583	5.16533	0.439816	4.15601	0.0677177	2.53599	0.105066	0.0530825	0.305878	0.887704	0.0331698	2.05681	0.24819	2.43784	0.102783	0.715821	2.2269	0.533729	1.97412	2.40527	0.409272	0.154294	1.29301	1.21854	5.69698	0.621121	0.379511	0.353299	1.97578	1.73848	0.580288	0.0651601
TCGA-CN-5359	1.03288	1	0.561277	0.398446	0.77107	2.63291	0.545067	0.105382	3.24949	0.761004	7.09631	1.5945	0.0741638	32.9876	1.32323	1.89636	14.0265	3.48239	6.35229	0.185679	6.79219	0.0600364	3.85415	0.367993	0.582663	0.898557	4.33212	0.111094	10.125	0.402383	19.6969	0.517383	3.54965	8.57881	2.38572	7.42353	14.2113	4.02804	1.08673	6.40229	7.73371	23.5554	4.24819	3.70731	0.97938	2.76462	4.13254	2.40758	0.377102
TCGA-CV-A45Z	4.01644	1	0.508703	0.100224	0.110699	2.02484	0.615224	0.0411326	1.00382	0.393175	3.13384	1.25674	0.0506581	1.83144	0.392582	2.07397	4.30406	2.12348	2.88678	0.0773057	7.30493	0.0833183	1.90288	0.354597	0.233255	0.638442	0.585113	0.0255071	1.21203	0.17495	11.5048	0.22447	2.02546	2.95093	0.445736	3.03613	6.95121	1.12402	0.177974	3.23972	1.51934	20.4519	2.37007	1.65375	0.121908	3.948	1.44206	1.84381	0.425911
TCGA-BB-A5HZ	2.26575	0	0.149847	0.0174338	0.0698021	0.99065	0.0594678	0.0051873	0.701704	0.10713	1.64138	0.113739	0.0292049	88.44	0.134834	1.16191	2.66296	0.45817	6.16254	0.165736	2.97279	0.0420297	2.35843	0.529833	0.0411827	0.418113	0.147579	0.0102936	0.962635	0.176506	0.997485	0.0175432	0.377423	0.462773	0.093502	0.852032	0.994214	0.102061	0.0359114	0.438462	0.337633	12.6082	0.53664	0.169866	0.247742	4.46213	0.499703	0.23448	0.063191
TCGA-CV-5444	6.67671	0	0.314242	0.114303	0.188444	1.67577	0.32969	0.0700205	5.94275	0.421545	5.17503	1.18114	0.0351983	25.3995	0.966899	1.39839	7.85176	2.27014	4.60008	0.375995	5.66958	0.020262	3.39253	0.0785927	0.232572	0.435821	1.904	0.0694738	2.76772	0.239803	9.95474	0.250645	2.31858	4.31321	1.0346	5.42296	9.29101	0.994981	0.0923331	4.59264	2.81916	10.5865	1.2249	1.37211	0.63359	2.74316	3.49412	0.943506	0.329007
TCGA-MT-A51W	1.19726	0	0.115174	0.0446658	0.0119223	0.976183	0.257105	0.00886001	1.31965	0.20029	1.73818	0.232486	0.0249413	121.752	0.160729	0.456477	3.40762	1.20283	1.71656	0.0999104	2.96843	0.0269203	1.4468	0.030939	0.0401948	0.147172	0.108029	0.00879082	0.666567	0.0274069	3.91635	0.0953403	0.791994	0.474256	0.0950615	0.7455	3.26565	0.658551	0.0408916	1.35029	0.432513	6.19829	0.592355	0.838164	0.162057	2.92559	0.458852	0.638124	0.151104
TCGA-CR-7395	2.54795	0	0.318756	0.25496	0.148483	2.07302	0.928984	0.0551721	2.54732	0.527375	4.86634	0.825495	0.0485349	54.6758	0.758126	1.11795	8.57691	3.22617	6.557	0.168499	4.40836	0.0838177	2.30306	0.445527	0.469307	0.552125	2.14893	0.171067	6.76808	0.853326	22.9752	0.309569	3.19708	8.1214	1.32006	4.74655	13.3401	2.94749	0.732078	4.48683	5.27887	19.0513	3.63041	2.72509	0.602683	3.00287	2.78383	1.28853	0.252038
TCGA-BB-8596	5.92055	0	1.1262	0.0788477	0.352835	1.78562	0.40541	0.0345009	7.18926	0.423665	4.29306	1.19301	0.0874092	23.8763	0.919203	1.87507	8.40435	2.48863	16.7013	0.376083	8.1435	0.0978392	3.52196	0.240953	0.289559	0.432164	2.19681	0.0616167	5.71035	0.416218	5.61762	0.254575	1.6998	3.24208	0.846948	5.31923	4.74069	0.565676	0.557312	3.79993	3.33249	33.9454	1.90358	1.02434	0.787644	2.88089	3.54413	1.06464	0.487531
TCGA-IQ-7631	3.21096	0	0.233385	0	0.0451806	0.709035	0.0150357	0.0293787	2.11995	0.152271	0.783528	0.276074	0.0177219	5.59543	0.0886369	0.702753	1.54989	0.278023	1.38628	0.181421	3.66864	0	2.35563	0	0.00476003	0.0434288	0.0341153	0.00416418	15.142	0.0259651	0.408764	0.0129035	0.152683	0.124807	0.0648436	0.65976	0.371262	0.0183502	0	0.177376	0.0764885	1.52452	0.422372	0.329845	0.548733	1.90964	1.37928	1.91484	0.0204507
TCGA-QK-A6V9	2.28219	0	0.435727	0.154635	0.221954	3.75237	1.01078	0.182306	0.166573	0.814067	4.67839	1.68194	0.0610951	7.56502	0.876751	6.3831	5.49529	4.40895	5.89335	0.146842	8.29097	0.105509	4.3672	1.02312	0.403683	1.21745	0.911481	0.0301471	5.11609	3.3903	17.0295	0.328292	2.52204	6.71214	0.756324	6.82344	12.0951	1.97849	0.681131	5.26439	3.40724	34.376	3.24109	2.69434	0.155846	6.66839	2.92883	3.86137	0.729701
TCGA-CR-7367	3.94521	0	0.348539	0.16428	0.199824	1.15718	0.323632	0.0494992	4.35562	0.322916	3.29406	0.95079	0.03919	12.2871	0.475787	1.13712	5.01816	1.37638	4.9889	0.209318	5.39879	0.0187998	2.4378	0.337599	0.287718	0.390892	1.41664	0.0583213	2.00164	0.55505	5.23048	0.210206	0.884301	5.66715	0.695729	3.21414	5.05375	1.17004	0.378377	2.17519	2.31569	9.36474	1.72872	1.25622	0.60254	4.50346	2.81012	0.607854	0.165823
TCGA-HD-A6HZ	0.30411	0	0.393944	0.248515	0.146806	2.65747	0.638383	0.0666709	2.10788	0.182687	4.04664	1.31589	0.136495	12.4756	0.748332	2.08497	10.2478	2.13144	6.88343	0.558168	8.24477	0.122772	2.0946	0.439171	0.680541	0.689891	1.96248	0.120273	5.27933	0.815565	13.9708	0.320514	2.28686	6.88514	1.12372	4.77004	9.90993	2.09352	0.937106	3.30674	2.91142	15.3841	2.72991	2.23175	0.429071	4.14856	4.37384	1.779	0.354404
TCGA-CN-5363	0.693151	1	0.307656	0.0741141	0.0404648	1.03643	0.222644	0.0250593	3.79856	0.193026	2.46206	0.425158	0.0634885	15.9906	0.355538	1.52726	3.5398	0.926336	2.43896	0.150711	6.99123	0.0203041	2.91436	0.0918819	0.102317	0.229281	0.196907	0.0397817	1.00549	0.209294	8.36083	0.164876	1.48989	2.32503	0.331245	2.80297	5.3719	1.24905	0.127222	2.9911	1.30486	5.68633	1.00876	1.14884	0.752041	3.57632	1.77526	0.619235	0.0366323
TCGA-CQ-A4C7	0.967123	1	0.195915	0.0202609	0.0811214	0.763557	0.129584	0.0150712	2.33033	0.140206	2.41425	0.278092	0.028284	48.8907	0.23396	1.23101	2.10895	1.12574	1.4149	0.122743	5.72963	0.0101761	3.12136	0.0394713	0.108257	0.16416	0.190568	0.00996902	1.03307	0.0932403	2.72246	0.129742	0.819815	0.986	0.301846	1.04285	2.62196	0.340459	0.0695582	0.707727	0.660515	3.10899	0.441938	0.47525	0.556435	2.61198	1.17346	0.414811	0.122397
TCGA-CN-5356	3.86027	0	1.03393	0.0630346	0.336508	1.11447	0.640567	0.0281333	3.54628	0.331513	3.23687	0.565179	0.0967955	84.8455	0.458736	1.06844	3.19651	1.10951	6.01823	0.381871	2.94897	0.0253275	7.17312	0.376591	0.258807	0.323461	1.24506	0.0434212	1.42149	0.638186	4.41844	0.101873	1.06571	5.94927	0.509791	2.57037	3.91274	0.556945	0.252474	2.20985	1.70501	7.69598	0.86236	0.918991	0.745401	2.37053	1.91735	0.363612	0.144702
TCGA-CV-A45Q	14.1151	1	0.0154745	0	0	0.90196	0.0153528	0	0.113064	0.0119602	0.529696	0.0789464	0	55.5125	0.0841244	0.139678	1.74758	0.508192	0.54092	0.09061	0.961467	0.0217017	0.246177	0	0.0303776	0.0583484	0	0	0.0716466	0.00828521	1.97991	0.00164696	0.283967	0.780567	0.082764	0.642366	0.939833	0.105397	0	0.336164	0.0976271	8.93644	0.384532	0.198806	0.0217735	0.827455	0.287701	0.061343	0
TCGA-UF-A7JT	2.72055	1	0.274354	0.211422	0.0659613	4.076	0.851715	0.0776129	0.860219	0.57458	3.68055	0.654871	0.0804939	57.7133	1.06842	0.717354	10.1672	5.66589	5.21069	0.207286	3.68902	0.0827437	1.20644	0.213966	0.217748	1.10567	0.348647	0	1.49562	0.240082	28.1045	0.213503	4.3945	8.51539	0.51191	7.96505	16.5317	2.21467	0.245089	7.37642	2.52054	31.8378	3.06452	2.34833	0.157734	1.6529	1.55139	2.07791	0.417998
TCGA-CR-6484	0.969863	0	0.429381	0.21295	0.0817579	2.47907	1.28735	0.086797	1.34692	0.554727	5.12386	1.21053	0.0794095	2.8488	1.07635	2.64904	11.4378	3.83318	7.19379	0.057095	8.02165	0.0351633	3.33731	0.352346	0.546353	0.704338	1.88731	0.0904251	5.23127	1.23506	17.0915	0.402954	2.11561	7.14974	0.875392	7.07588	10.9284	1.81211	0.721069	6.57515	4.3727	32.9297	3.24662	1.97381	0.429237	4.18735	2.32896	1.16396	0.814159
TCGA-CN-4723	4.65479	0	0.236428	0.115145	0.204899	2.32295	0.493687	0.0609078	3.54622	0.41009	3.05501	0.704693	0.0267903	55.2556	0.451453	1.66349	4.57668	2.42522	8.69983	0.20748	3.53611	0.0462656	4.12862	0.0797584	0.138159	0.495497	0.974718	0.0188851	1.16467	0.818395	5.39977	0.136934	1.47192	3.55458	0.758056	2.99593	5.41035	1.11515	0.140554	2.02811	2.03671	7.39187	1.84049	1.26319	0.357168	1.97284	1.45224	1.19076	0.12057
TCGA-CR-7382	2.18082	0	0.910102	0.257511	0.21706	2.13802	1.32192	0.127701	6.93337	0.577738	6.83605	1.78657	0.0709507	37.6467	1.36668	2.61609	13.5232	3.32551	7.41847	0.5558	4.36608	0.0476501	4.24392	0.340315	0.621261	0.69182	1.985	0.0766892	6.26445	0.327451	16.9274	0.691212	2.40668	4.8968	1.17976	5.70947	8.17009	1.65666	0.473054	6.42995	3.93283	13.2921	2.19474	2.35743	1.97833	3.44747	4.47061	1.47653	0.581317
TCGA-CV-7102	0.153425	1	0.197491	0.036279	0.0387349	0.662773	0.077344	0.017991	3.41927	0.118497	2.3383	0.450095	0.0202581	65.1369	0.296172	1.2536	3.61093	0.797473	3.22626	0.135251	3.10446	0.014577	2.89486	0.00628242	0.106105	0.0921029	0.658086	0.0428412	1.32946	0.0389564	4.60974	0.0885012	0.553523	0.963015	0.376795	2.52723	2.65777	0.515231	0.141157	1.56218	1.11948	8.56826	0.754615	0.565575	0.325413	2.89581	2.26378	0.503125	0.0613659
TCGA-CR-7376	2.66301	0	1.10177	0.497779	0.410582	2.97209	1.05667	0.0889936	8.51811	1.1833	8.03807	2.44829	0.0849981	14.6288	1.59378	2.41534	18.2533	4.34869	10.0633	0.495798	7.21385	0.096571	4.80256	0.194228	0.6813	0.941652	3.33278	0.151369	6.58901	0.412929	30.8128	0.831581	4.81668	11.03	2.91362	8.24718	20.8149	4.55807	1.82629	7.9741	7.50951	37.8282	4.95673	4.65582	0.947377	3.84222	7.83053	1.52481	0.371695
TCGA-CN-5373	4.33973	0	0.186792	0.12899	0.112273	1.33884	0.532059	0.0417176	1.78504	0.365585	3.57731	0.994198	0.0469746	19.2329	0.517333	1.5989	7.25041	1.54554	4.07043	0.274418	3.57305	0.0169007	3.31541	0.294996	0.307544	0.345345	2.30026	0.111758	4.98681	0.245187	10.6162	0.223173	1.76917	3.62249	0.94533	3.20333	6.05215	1.39992	0.510229	2.9492	3.51907	9.01736	1.51493	1.13842	0.510112	3.82671	2.33834	0.864929	0.315083
TCGA-F7-A61S	1.57808	0	0.134279	0.0991216	0.0345103	1.72799	0.316979	0	0.233743	0.246933	2.32546	0.585376	0.027073	45.5127	0.493021	1.27902	4.22046	1.91913	2.49998	0.01205	3.28675	0.0779232	1.66966	0.167917	0.196336	0.387592	0.416933	0.0445302	2.79769	0.267744	12.8093	0.216834	2.41245	3.33661	0.500798	2.53265	8.42236	1.35258	0.221933	3.94959	1.91965	12.7373	0.943044	1.31105	0.130302	1.70803	0.852664	1.59207	0.171829
TCGA-P3-A6T4	0.169863	1	0.143004	0.0273026	0.109316	0.774571	0.203725	0.0253866	1.39314	0.0906889	1.10452	0.434362	0.0571714	76.1529	0.233706	0.636427	2.02634	0.838779	3.97493	0.0954245	1.94091	0	2.05021	0.119677	0.0575851	0.14932	0.63283	0.0100754	1.49398	0.24344	1.85124	0.0421476	0.712455	1.28339	0.239694	1.44282	2.49273	0.294142	0.1406	0.669759	0.760093	7.51384	0.70035	0.55052	0.206374	2.15961	0.895978	0.330492	0.0989621
TCGA-CN-5365	0.961644	1	0.0626828	0.02674	0.068131	1.01761	0.142519	0.00361651	0.164807	0.189752	1.50339	0.209293	0.0254515	97.5724	0.344681	0.690771	3.32686	1.60011	1.45415	0.00679696	1.82433	0.00732562	1.51574	0.0126288	0.057424	0.135903	0.0685933	0.00717654	0.296267	0.0503417	5.148	0.0489234	0.793161	1.90357	0.201773	2.21575	3.99895	0.541572	0.0166913	1.38949	0.546112	14.1747	0.50394	0.418445	0.172722	2.51587	0.554951	0.47517	0.387692
TCGA-CN-A642	0.224658	1	0.163546	0.158563	0.0253944	2.10325	0.601716	0.0188717	1.17911	0.421347	2.4147	0.469755	0.0265623	135.799	0.416442	0.548396	4.54711	2.72792	1.98024	0.106404	4.22505	0	2.79837	0.0370686	0.165878	0.403405	0.108659	0.00468108	0.418046	0.0510792	12.0178	0.117493	2.33425	2.48331	0.287521	2.57203	7.49139	1.36145	0.185085	2.62837	0.970381	17.0741	1.41112	1.70632	0.356365	1.94601	1.17644	2.03595	0.356334
TCGA-CV-7252	0.413699	1	0.133765	0.0264896	0.0106061	0.710313	0.0847107	0.00788182	1.74487	0.202374	1.65539	0.381056	0.0499222	93.1393	0.364929	1.1192	2.56804	1.22796	1.53184	0.0740665	3.24379	0.0159654	1.69275	0.034404	0.049166	0.118046	0.469833	0.0234608	1.17936	0.0731431	3.47412	0.0945073	1.17972	1.99228	0.23002	1.64011	3.38154	0.534152	0.0545654	0.868103	0.897777	5.63768	0.449299	0.653857	0.768879	2.12398	0.802946	0.299275	0.0960153
TCGA-CN-4739	3.81918	1	0.801012	0.251023	0.452277	2.96676	0.866962	0.0896284	1.81471	0.298085	6.33089	0.923556	0.162949	9.46371	0.711857	7.04513	10.2011	3.69252	8.53024	0.16845	6.9898	0.143728	4.72534	1.4182	0.470146	0.966093	1.41663	0.0629911	3.75238	2.46637	10.0724	0.189449	2.28633	11.9718	0.807784	5.64862	9.00768	1.98389	0.448134	4.3619	5.16776	18.1207	5.11974	2.78283	0.290939	3.0745	2.4737	1.30096	0.282059
TCGA-BA-A6DJ	1.11507	1	0.118838	0.0525387	0	1.29236	0.253493	0.0287968	0.793297	0.293917	2.61806	0.289829	0.00579029	244.651	0.276238	0.666864	4.23057	1.97827	1.53149	0.00773164	6.18933	0.016666	1.59057	0.0287308	0.116644	0.333828	0.278664	0.0367353	2.23525	0.063627	8.23938	0.12395	2.06957	2.2999	0.384887	1.31411	6.36234	1.29954	0.161386	1.93883	1.15138	9.02128	0.998826	1.23936	0.214588	1.63007	0.541835	0.696715	0.270616
TCGA-HD-A634	0.356164	1	0.112351	0.0149386	0.014953	0.398692	0.203031	0.0944539	0.245201	0.381457	2.9294	0.317547	0	0.607865	0.138403	3.39319	0.460047	3.77147	27.0618	0.208846	4.44731	0.0112545	1.85884	0	0.00630153	0.20879	0.0150545	0	3.91066	0.128901	0.36076	0.0461221	0.53131	0.19827	0.138302	0.431111	0.172023	0.0485856	0.0128216	0.185008	0.108492	1.5199	0.0664728	0.0283022	0.171258	3.34277	1.13914	0.857262	0.0135368
TCGA-CQ-7068	3.5863	0	0.373377	0.257165	0.0463806	3.61841	1.27185	0.0379142	0.376971	0.965789	5.58266	0.744601	0.0242568	37.253	0.517016	1.20516	7.81115	3.93792	4.20168	0.064779	6.627	0.0558539	4.39289	0.0451349	0.304915	0.769633	0.466953	0.0239388	2.24735	0.0639714	27.2431	0.346522	3.85129	5.69888	0.704119	5.09179	20.3164	2.75782	0.437463	5.49572	4.39264	26.555	3.78164	3.31834	0.126087	3.12501	1.84968	3.07034	0.268722
TCGA-CV-6942	11.7315	0	1.01644	0.320981	0.541121	2.98214	1.44065	0.0628329	2.72772	1.05566	5.18914	1.10894	0.0972823	15.2192	1.18068	1.38569	10.3531	4.19313	11.5313	0.767583	4.40416	0.318186	3.18398	0.47722	0.391945	0.865761	0.876775	0.056108	3.5611	2.93487	13.73	0.30136	2.71034	12.0705	0.965384	5.57815	12.3762	2.3214	0.463988	6.32493	3.36991	22.6546	2.51165	2.11242	0.570376	2.33497	3.57009	1.45419	0.627646
TCGA-CV-6955	0.915068	1	0.311076	0.0831331	0.0459107	0.942184	0.467529	0.0127943	0.157526	0.257093	2.05289	0.424636	0.0300138	10.623	0.353349	1.48315	4.82368	1.58	1.96126	0.12023	2.54616	0.0172775	1.93639	0.0707396	0.116087	0.218331	0.843555	0.080398	1.38323	0.0329808	7.57252	0.121942	1.91944	1.82627	0.340439	2.21755	5.69037	1.00692	0.659388	2.57801	1.67663	9.48618	1.03248	1.26311	0.0606715	4.59228	0.930741	0.385559	0.197421
TCGA-F7-8298	2.72603	0	0.122455	0.013677	0.109521	1.38727	0.0826148	0.0542598	1.43805	0.174147	2.18637	0.399827	0.0381859	63.3491	0.15426	1.67902	3.65034	1.03172	4.01025	0.280438	4.49351	0.0137386	2.76784	0.0118422	0.0769244	0.35461	0.202151	0.0403771	0.272143	0.052451	2.42214	0.112605	0.775479	0.887456	0.349301	1.79751	1.99993	0.348444	0.0313032	0.955493	0.520925	5.10989	0.477324	0.414591	0.238925	2.63056	0.930908	0.731719	0.0660986
TCGA-T2-A6X2	2.70411	0	0.186938	0.0918293	0.0580533	1.37318	0.417305	0.0287613	0.8071	0.37325	3.10562	0.478145	0	38.8205	0.323178	0.59408	7.00738	1.45247	1.40838	0.0135137	2.75317	0.0145647	2.76245	0.00627712	0.024465	0.317193	0.126636	0.0214025	0.360634	0.011121	7.05691	0.203381	1.21822	1.36847	0.222183	1.99254	3.95414	1.02959	0.0663709	1.67597	0.879853	7.48082	1.38651	1.55402	0.24842	1.7666	1.17691	1.20041	0.0700732
TCGA-CN-6996	1.45205	1	0.297291	0.139514	1.62923	2.06011	0.619651	0.0691857	2.15058	0.577334	5.79726	1.34914	0.0340831	43.1095	0.758678	1.566	9.63549	3.0526	6.8347	0.156035	7.80357	0.0981	3.1816	0.301994	0.380569	0.642439	2.63851	0.137291	5.61569	0.695545	16.6213	0.308432	2.73628	8.56914	2.07848	4.39571	10.7511	2.92289	0.455021	5.43154	4.81842	11.0919	2.60979	1.50787	0.418306	2.95633	3.67596	1.06539	0.353981
TCGA-CV-5432	10.7671	0	0.138986	0.0401465	0.0535802	1.56359	0.190198	0.0265452	1.05052	0.288928	1.61953	0.171751	0.0373628	9.01642	0.240777	1.1112	2.0276	0.786964	10.1002	0.174614	4.02887	0.120982	1.74853	0.104282	0.0677397	0.177097	0.188803	0.00658447	0.399416	0.246338	3.03285	0.0367259	0.544931	2.44711	0.16519	1.45784	2.77868	0.500519	0.153142	0.977393	0.950281	5.95208	0.859345	0.589165	0.18657	3.10498	0.622315	0.603956	0.0161685
TCGA-CV-A45R	15.0137	0	0.248109	0.118584	0.0249891	1.30896	0.206241	0.060354	0.935354	0.26173	1.99421	0.560715	0	17.5057	0.414823	0.621318	5.73923	1.62126	2.61511	0.296666	4.22486	0.0376164	7.64664	0.0243179	0.173761	0.192162	0.628966	0.0184255	0.931412	0.107708	6.00575	0.0956339	1.01338	2.40225	0.486164	1.97893	4.27113	0.690157	0.107135	2.26534	1.31147	11.0345	0.777614	0.608117	0.573978	2.48138	1.68603	1.0465	0.271468
TCGA-CV-7250	7.94521	1	0.306682	0.0551424	0.0259744	1.04701	0.183254	0.00482567	0.321763	0.19663	2.56337	0.93668	0.0203766	13.3829	0.216896	3.44435	2.49729	1.06163	1.73778	0.154181	4.97493	0.0390995	3.10178	0.0716174	0.0547309	0.170829	0.411872	0.014364	0.605084	0.134346	4.97716	0.0830844	0.912888	1.83685	0.227814	1.59013	3.97708	0.57495	0.211583	1.42145	1.16843	8.07197	0.73356	1.09563	0.225567	3.9431	0.660274	0.334471	0.141086
TCGA-CR-7402	2.49589	0	3.29037	1.67559	0.282902	1.31685	1.06737	0.102115	4.82348	0.6538	5.17935	0.945704	0.0338186	3.06424	0.486293	5.53753	4.07836	1.73657	8.09341	0.225786	7.60169	0.0851713	8.04212	0.131097	0.252068	0.359852	0.899223	0.044699	1.38585	1.16131	6.66787	0.240081	1.60146	13.0844	0.652216	1.97327	5.58812	1.18841	0.256438	1.51164	2.16598	7.6502	1.09488	1.19987	0.438458	10.4349	1.52854	0.801895	0.124395
TCGA-CV-A463	0.0630137	1	0.12798	0.0264704	0	0.659177	0.130501	0.0147677	0.597414	0.0659434	1.80683	0.231794	0.0485002	13.8019	0.165272	0.632493	2.26619	0.712567	2.3985	0.0462579	2.77457	0.0199423	2.15964	0.0558659	0.0446639	0.115279	0.220074	0	0.510246	0.243633	2.37259	0.0408629	0.480959	0.98078	0.109856	0.813508	2.12644	0.446597	0.0681573	0.800647	0.403706	4.56956	0.505788	0.533739	0.143393	2.81008	1.04912	0.406457	0.0359796
TCGA-HD-7832	2.29041	0	0.0463703	0.139068	0.00960012	0.709454	0.217249	0.0499398	0.246403	0.238929	3.69798	0.23208	0.00502081	53.5202	0.237596	1.31449	3.17511	1.02689	1.43429	0.0134083	4.74454	0.0144512	1.88192	0.00622818	0.0202285	0.075766	0.304455	0.00707855	0.137165	0.0110343	4.73029	0.0493521	0.697053	1.61238	0.410284	2.30052	3.14496	0.662848	0.0246951	1.16038	1.23519	4.70305	0.720486	0.628183	0.160698	1.55519	0.47287	0.567578	0.165127
TCGA-CV-6936	0.454795	1	0.154741	0.137479	0.209693	1.59587	0.637361	0.0389579	0.549735	0.298998	2.49369	0.539134	0.0228475	31.0908	0.351609	0.991339	6.62617	1.44436	3.25651	0.0732186	4.79649	0.0723372	2.73325	0.0340101	0.0810052	0.358923	0.268293	0.0354326	0.645891	0.261104	7.13463	0.147724	1.26879	3.85206	0.192275	1.6848	5.22197	1.28815	0.0599342	1.81279	1.40309	8.80812	1.37314	1.24738	0.361784	1.26096	0.758328	0.675051	0.142374
TCGA-H7-A6C4	1.13425	0	0.165144	0.0279468	0.0783264	0.913828	0.178741	0.0166308	1.42202	0.09747	1.80236	0.289931	0.0409642	105.773	0.301698	0.608667	3.45635	1.33971	2.47095	0.0468845	3.14992	0.0168437	1.48015	0.141556	0.132034	0.206056	0.98009	0.0825045	3.3087	0.141472	3.98711	0.113767	1.01557	1.73096	0.442522	1.29042	3.4327	0.572624	0.239863	1.36846	1.06082	9.73276	1.068	0.686799	0.0844973	1.34961	1.38764	0.436018	0.182335
TCGA-CN-4727	4.27397	0	0.142858	0.0279925	0	0.429425	0.0895166	0.0208224	2.29483	0.031962	2.85579	0.110399	0	108.328	0.155042	0.474254	1.40083	0.395928	1.24446	0.117403	5.22238	0	4.0573	0	0.00590401	0.178609	0.0846286	0	0.339417	0	0.806005	0.00960279	0.221842	0.201243	0.0670229	0.660951	0.721431	0.0853511	0.0120127	0.366675	0.230401	1.4707	0.131886	0.125008	0.661215	3.79615	0.492592	0.13491	0
TCGA-CV-5443	7.6274	0	0.45643	0.252091	0.093457	3.91631	1.74668	0.125014	1.29931	0.511715	8.0845	0.971123	0.097755	0.212048	1.31634	11.1624	9.9601	3.89078	12.0152	0.208848	12.3649	0.323569	2.89382	0.236462	0.393849	0.964529	1.51487	0.0482368	3.08861	2.53508	22.7385	0.459089	3.36403	17.8238	0.947855	6.31974	19.0865	2.72537	0.817381	9.26827	6.38298	31.8932	5.33254	4.16451	0.216427	5.71774	2.48968	2.87152	0.203053
TCGA-CV-7091	9.26301	0	0.231822	0.0586325	0.0657316	1.59489	0.2	0.0174457	1.24357	0.200598	2.03558	0.319815	0.0147331	19.5658	0.298532	0.471334	2.92946	1.1728	5.93647	0.0786911	4.30022	0.0424057	2.38595	0.115748	0.0672734	0.330643	0.680684	0.034619	1.72083	0.215861	4.90571	0.10191	0.819627	1.463	0.266544	1.61735	4.12561	0.911513	0.28181	1.30928	1.6306	8.65281	1.18356	0.802338	0.293096	2.68503	1.27754	0.445818	0.0850086
TCGA-UF-A71B	4.12603	0	0.148839	0.0671666	0.0840391	1.43972	0.528027	0.0874343	0.952675	0.177784	2.51713	0.439997	0.0351616	44.4441	0.449802	0.788717	3.89903	1.59867	3.53308	0.164326	4.18482	0.215059	2.41086	0.130851	0.106248	0.221084	0.423047	0.0185896	1.63927	0.453991	4.58538	0.0691243	0.88284	4.14157	0.337718	2.19638	3.4897	0.423245	0.0864719	2.13556	1.30892	8.40211	1.17791	0.563543	0.36808	2.60747	0.827897	1.09534	0.182591
TCGA-D6-6515	1.10411	1	0.686755	0.225442	0.106193	2.65751	1.52104	0.0789163	3.8291	0.530791	6.45655	1.52329	0.249922	4.06593	1.32692	2.20523	14.81	4.04665	7.1911	0.259555	10.2703	0.0559486	3.17937	0.22046	0.519123	0.569473	2.18103	0.19575	5.98331	0.176982	32.5674	0.320269	4.42124	11.1355	1.55795	7.92449	19.1917	4.04994	0.710234	7.08486	5.80429	36.7879	4.77906	3.14127	0.569358	3.86679	4.6168	1.48872	0.63449
TCGA-CV-7254	3.99726	1	2.05782	0.212431	0.672204	3.22861	1.13587	0.0866556	6.05427	0.526367	4.44564	1.39985	0.100445	2.41228	1.85495	3.57744	8.12896	4.41891	14.9548	0.718512	6.72853	0.247807	3.14838	1.82895	0.988597	0.724567	1.53308	0.136555	5.41151	4.91958	15.1612	0.332244	2.26767	9.85296	1.61011	14.403	12.5129	2.08385	1.09396	15.5437	4.67812	74.4753	2.5506	2.11063	0.844298	2.91559	3.62632	1.27189	0.484347
TCGA-CV-7429	0.293151	1	0.194147	0.0826065	0.0103357	0.716079	0.134835	0.0192024	58.0327	0.580929	1.83953	0.458314	0.070272	29.0892	0.507446	1.36937	3.24034	1.34742	10.2464	0.0577431	3.71498	0.0155586	1.83551	0.00335272	0.0392015	0.104579	0.166494	0	0.27609	0.0356395	4.92972	0.0673029	0.762443	2.31839	0.639509	2.98378	4.01445	0.671662	0.0265874	2.30185	0.744912	7.75016	0.764884	0.782518	0.422773	1.70015	1.16554	0.428212	0.159066
TCGA-CV-5976	4.04932	0	0.0806776	0.0211192	0.028186	0.489181	0.120065	0.0139642	1.33635	0.113019	1.68044	0.170661	0.0147411	202.808	0.230638	0.831315	2.1795	0.605275	1.41431	0.0852951	5.57772	0	3.31349	0.00304767	0.0356347	0.0646435	0.193911	0.0103914	0.180931	0.0215978	1.68262	0.0332729	0.511639	0.654036	0.158815	0.805597	1.62644	0.270932	0.0161122	0.616993	0.436275	4.14872	0.506112	0.195613	0.385489	4.14989	0.578851	0.479726	0.0595384
TCGA-BA-5151	1.97808	0	0.481338	0.123288	0.250289	0.850969	0.146228	0.0258335	3.98035	0.183128	2.58819	0.550652	0.0436333	56.6838	0.503617	1.15567	4.01921	1.24862	2.48603	0.11167	5.89592	0.0104657	3.74204	0.0586365	0.155286	0.275759	1.60992	0.0487003	2.58274	0.159823	4.57407	0.155673	0.982772	2.12798	1.19961	2.14244	4.36859	1.09562	0.393456	2.40527	2.37086	6.7193	0.992658	0.92491	0.897779	2.90751	1.58235	0.616567	0.100704
TCGA-H7-A76A	1.74521	0	0.420318	0.193455	0.309827	10.5267	1.93843	0.26862	1.1781	0.282023	8.57311	1.80697	0.369086	5.59777	2.698	1.50491	20.1341	10.3252	14.924	0.348588	11.0805	0.3757	2.26122	3.59015	1.24765	2.77612	1.45567	0.082495	14.1571	7.77511	27.2964	0.438498	8.36958	22.3857	1.40536	24.5808	25.2048	2.64956	1.85964	16.0051	6.02784	92.0103	6.51301	3.76986	0.207969	2.74544	3.73211	3.38829	1.74522
TCGA-CN-A63V	1.86027	0	0.0465149	0.0133211	0.0933376	0.979787	0.0958485	0.0247726	2.07244	0.179756	1.47758	0.347277	0.048815	111.271	0.364885	0.454491	3.75775	1.23179	2.16091	0.400401	2.65841	0.0100359	2.64422	0.0519033	0.0280961	0.245546	0.362459	0.0245791	0.546692	0.0536407	3.10562	0.0792097	0.51498	0.987147	0.284929	2.28662	2.46165	0.297859	0.125766	0.862951	0.948097	8.5319	0.686897	0.432647	0.310465	2.74236	1.10872	0.722636	0.012071
TCGA-QK-A8Z7	1.07397	0	0.220071	0.0198223	0.304234	1.0775	0.746585	0.103215	1.39575	0.109737	1.7088	0.454042	0.0276718	2.66361	0.220911	0.934156	7.08114	1.97765	1.94934	0.267884	9.34164	0.059735	3.9633	1.39879	0.211827	0.500559	0.319616	0.00975323	2.26793	0.592943	7.05773	0.0408001	0.618155	2.09009	0.147656	3.74431	2.25361	0.214896	0.0567104	1.15821	0.435077	8.7063	0.408159	0.286131	0.24972	3.35041	2.45325	0.604305	0.0957981
TCGA-CV-7178	5.93425	1	0.337107	0.16229	0.18194	1.45514	0.343684	0.0289731	2.7086	0.371956	3.47483	0.782238	0.0407802	9.29642	0.78099	1.30259	6.1627	2.02197	3.68935	0.20571	9.02788	0.0326044	6.55482	0.0646386	0.167952	0.326104	0.907151	0.0159705	2.08824	0.129456	8.21632	0.153412	1.81025	3.91545	0.571982	4.14257	8.0211	1.22103	0.356585	3.73943	2.69043	13.5127	1.97331	1.7476	0.435075	2.2485	2.90218	0.805199	0.2902
TCGA-CN-5366	0.986301	1	0.235957	0.0478372	0.0435302	1.01442	0.166885	0.00970476	2.28421	0.189593	2.55389	0.305816	0.00910643	50.9392	0.401157	1.0437	2.83387	1.09528	1.62934	0.133755	3.96245	0.0262107	2.52331	0.0112963	0.0880542	0.18675	0.298014	0.019258	0.546239	0.03002	5.75199	0.0626583	0.91458	1.58728	0.31654	2.16125	4.48796	0.795596	0.134371	1.56189	0.964347	8.90728	0.755833	0.915725	0.358303	3.8056	1.02451	0.627802	0.0709333
TCGA-UF-A7JC	1.49589	1	0.0519096	0	0.0527577	0.66088	0.0702294	0.0130688	0.81811	0.0802415	1.25868	0.0798594	0.00919733	47.9978	0.0778477	0.576839	2.41309	0.30461	0.763177	0.0368429	1.84771	0	1.68565	0.0285226	0.0222333	0.0854101	0.106231	0	0.196642	0.0707458	0.587468	0.0220991	0.149423	0.194318	0.0280438	0.204125	0.44316	0.0357128	0.0150792	0.334745	0.153114	0.879107	0.23913	0.152163	0.183706	2.61847	0.144835	0.189039	0.0159203
TCGA-CV-5440	8.9589	0	0.0387405	0.0180288	0.0866216	0.79108	0.057654	0.0107287	0.797706	0.0838388	1.23699	0.17354	0.0151009	4.65414	0.0813376	0.362324	1.89216	0.368518	1.93504	0.241966	6.56742	0.0325982	2.81036	0.00468306	0.0486724	0.0671949	0.123547	0	0.27802	0.0497811	1.50041	0.0379332	0.27879	0.478569	0.0782757	0.708135	1.0756	0.14659	0.0866534	0.425947	0.272343	3.1995	0.570058	0.554316	0.0963015	3.0833	0.926051	0.9667	0.0130696
TCGA-CN-A499	1.96438	0	0.236268	0.219906	0.0366863	2.34401	0.686955	0.0545264	0.239763	0.824287	4.31874	1.19558	0.0511646	17.7807	0.61269	1.34039	7.68644	2.82795	3.46885	0.324515	4.10065	0.0368163	3.52204	0.071402	0.381358	0.7325	1.08343	0.0180335	3.39571	0.147584	18.4851	0.371605	2.60235	4.85094	0.928245	2.94875	9.49942	2.3741	0.346027	4.63799	2.60263	12.165	2.23845	2.33113	0.178535	4.25196	1.9465	2.66192	0.409611
TCGA-CV-7255	0.175342	1	0.103299	0.0142438	0.0142575	0.369671	0.022775	0.00264884	0.949163	0.048791	0.835012	0.0666491	0	61.3424	0.0573762	0.832142	1.02425	0.188468	0.725079	0.139393	2.58898	0.00536551	3.52366	0.00693729	0.00901266	0.10531	0.0466513	0.0105126	0.128426	0.00819373	0.767341	0.0293179	0.269818	0.173294	0.0522931	0.232222	0.683423	0.110024	0.128365	0.213719	0.18965	1.3423	0.326226	0.169625	0.0834408	3.39335	0.571306	0.124524	0.0129071
TCGA-P3-A6T8	1.09589	0	0.250629	0.0399895	0.106741	0.59666	0.0497317	0.0743663	9.841	0.124528	1.20009	0.324337	0.0209344	111.268	0.158399	0.772516	1.24382	0.514932	5.95619	0.232943	3.76854	0	2.21761	0.0129843	0.0843435	0.224106	0.396279	0.0147571	1.56655	0.0613437	1.15144	0.0716402	0.412253	0.368579	0.148941	0.534559	1.04524	0.0812872	0.045763	0.400011	0.471131	4.42437	0.345418	0.198426	0.767433	2.61652	0.946728	0.708168	0.0120789
TCGA-CX-7085	0.879452	0	0.945133	0.452651	0.581319	3.0248	1.18351	0.144001	7.78734	0.539003	8.59876	1.91822	0.0834582	43.8364	1.32107	1.75099	14.1221	4.38859	12.8379	0.334319	5.55593	0.171582	3.14015	0.750577	0.590836	0.927264	5.03785	0.20591	10.685	1.73591	18.2241	0.460961	2.5401	15.0382	2.49385	7.50296	13.6125	2.8101	0.693929	6.9592	8.61747	21.3295	4.26233	3.14368	0.695773	3.26635	5.6921	1.42948	0.309565
TCGA-KU-A66T	1.51233	0	0.0288702	0.00806126	0.0968283	0.853801	0.0229146	0.00799525	0.496667	0.102643	0.648282	0.0689737	0.022507	67.8009	0.0736032	0.418204	3.16771	0.313859	0.425556	0.00751324	6.47773	0.00809761	4.076	0	0.0136019	0.0370119	0.0433268	0.00793282	0.133669	0.00618298	0.189684	0.0221233	0.182829	0.404191	0.030882	0.286014	0.418462	0.0305877	0	0.220149	0.0572439	1.07564	0.25883	0.34327	0.0893687	4.41872	0.13291	1.63115	0.0486986
TCGA-CN-4738	1.19452	1	0.580599	0.169982	0.253949	2.0473	0.773455	0.0830369	5.05327	0.39818	5.23257	0.812673	0.0371879	17.497	0.470102	1.7549	8.00367	2.66083	8.50655	0.177343	7.14052	0.0382273	3.82065	0.131802	0.363867	0.474844	1.72323	0.0599189	2.55565	0.478694	11.0094	0.241372	1.80858	4.61314	0.832611	3.85668	7.90191	1.8153	0.435501	3.29187	3.09545	11.8484	1.87267	1.5491	0.700597	3.3059	2.68353	1.08283	0.193113
TCGA-D6-A6EO	2.07945	0	0.285641	0.0427275	0.0475207	0.576654	3.68415	0.0317832	0.799579	0.137982	2.62179	0.142172	0.0298237	3.05493	0.193149	1.99141	2.90067	0.626725	5.26091	0.238937	3.03577	0.00715336	3.28694	0.240471	0.0320421	0.136554	0.138745	0.0105117	0.832476	0.0710058	1.55218	0.168291	15.5709	0.777129	0.184904	0.90745	1.109	0.266349	0.0814939	0.628661	1.07114	4.73522	0.415046	0.210727	0.361245	4.09517	0.3989	0.491666	0.0344159
TCGA-CV-5441	7.90685	0	0.174471	0.0127364	0.0892403	1.17766	1.154	0.0284221	1.00664	0.214171	1.86051	0.189003	0.0266698	30.3238	0.235998	0.267867	1.98859	1.02275	10.4686	0.133543	3.21592	0.0383813	2.31626	0.0578956	0.0698432	0.242507	0.648173	0.0235002	1.16418	0.271083	4.68462	0.0655378	0.748407	2.11301	0.345609	1.11221	3.48499	0.533321	0.0983825	1.26794	1.15314	8.70969	0.690081	0.996219	0.476542	3.75931	0.436135	0.245531	0.0577058
TCGA-CQ-6228	1.24932	1	0.080742	0.0187876	0.056417	0.671186	0.0700939	0.0349383	1.22513	0.126761	1.78543	0.267498	0.0295058	2.05344	0.359477	0.622337	2.00767	0.588614	1.00314	0.177293	9.92117	0.063694	3.48311	0.445314	0.106989	0.180766	0.203533	0.0277324	1.60632	0.98889	1.40476	0.0354478	0.457574	1.53769	0.257905	3.29889	0.942645	0.137483	0.177376	2.62655	0.727706	16.2321	0.277846	0.57968	0.128993	3.82861	0.929284	0.614876	0.178758
TCGA-CN-5367	0.964384	1	0.0707472	0.0195104	0.0781169	0.592458	0.668115	0.0108848	1.32274	0.0972093	1.98902	0.326045	0.0102137	9.99755	0.290787	1.09309	2.99218	1.25813	2.50943	0.129562	5.33538	0.0073494	4.79319	0.0190047	0.0864156	0.0829922	0.196617	0.0539988	0.806764	0.241302	4.08647	0.0345807	0.41861	0.582635	0.211771	2.25585	1.69571	0.273648	0.0167455	0.901458	0.486484	12.1055	0.349818	0.311552	0.249478	3.64899	1.29909	0.343321	0.300553
TCGA-CN-6010	4.1726	0	0.939765	0.0962955	0.299874	1.37831	0.655801	0.0596919	3.75866	0.164371	3.87516	0.64512	0.0616128	6.98619	0.385738	2.89037	3.98036	1.24973	15.2673	0.351517	7.33546	0.0483648	3.85752	0.538478	0.365582	0.357601	0.65773	0.0434322	2.61465	0.873992	5.45595	0.134583	0.914124	7.83407	0.379146	2.71882	4.78164	0.90911	0.211213	2.23226	1.31062	7.88786	0.86818	1.19019	0.398983	2.78395	2.33572	0.731521	0.155127
TCGA-CV-5971	1.92055	0	0.675581	0.305415	0.12588	1.81786	0.476371	0.0735012	6.22464	0.193943	3.93659	1.00637	0.070537	12.9036	1.01858	1.50614	7.93381	2.31155	7.74713	1.19303	4.87084	0.0744421	3.23859	0.300415	0.46986	0.413036	2.331	0.0629826	8.5627	0.496064	14.7929	0.249604	1.96899	4.98748	1.75502	4.92542	11.7921	1.95741	1.31066	5.45114	3.50108	31.0588	2.73919	1.77722	1.05583	2.15777	6.24458	0.869877	0.219775
TCGA-CV-5977	5.0411	0	0.134416	0	0	0.38218	0.0357793	0.00453962	0.235183	0.0658812	0.894183	0.0897474	0	150.637	0.0934153	0.439249	1.83806	0.378687	0.568857	0	3.79377	0.00919546	1.56049	0.00396307	0.015446	0.0741704	0.0799515	0.00450417	0.356709	0.028085	1.94994	0.0293098	0.396358	0.593988	0.0584481	0.539794	1.17795	0.163749	0.0104758	0.366274	0.206834	1.89328	0.236415	0.15196	0.112249	1.52693	0.245745	0.15869	0.0442408
TCGA-CV-7568	2.53973	1	0.123606	0.0444038	0.0161624	0.61926	0.0731505	0.0150137	2.83758	0.323478	1.97391	0.664873	0.0295849	49.6285	0.232525	1.50931	1.43209	0.726894	3.49786	0.0451474	4.95639	0.0121647	4.82056	0.0445634	0.0885455	0.153722	0.585793	0.00893787	0.727919	0.0928844	3.88438	0.0729321	0.664793	1.15189	0.546404	0.823026	2.58096	0.728646	0.0831512	0.911407	1.07885	3.59536	0.608603	0.922108	0.286818	3.17283	1.79956	1.19806	0.0512106
TCGA-P3-A6T6	1.08219	1	0.124553	0.0289819	0.0464157	0.789324	0.105038	0	0.769404	0.0866403	1.71904	0.0929907	0.0121376	2.41345	0.177451	0.176089	6.56182	0.557143	1.59466	0.275519	7.90173	0.0174676	1.63273	0.0225845	0.058682	0.103322	0.105144	0	1.29753	0.120037	1.48594	0.0185588	0.268898	0.615453	0.0370091	0.608279	0.902675	0.0754075	0	0.430714	0.224513	4.13785	0.212408	0.112954	0.143124	1.65056	0.238921	0.48855	0
TCGA-CV-5436	1.6	1	0.0539896	0.0314066	0.0125748	0.689041	0.0803478	0.00934484	0.800155	0.169521	1.63555	0.194823	0.0263061	54.7562	0.222659	0.344946	1.73708	0.668716	4.56461	0.0351259	3.10733	0.0189289	1.68917	0.024474	0.0794893	0.732867	0.227881	0.0324516	1.7498	0.180666	2.82378	0.0560249	0.505085	1.87578	0.280737	1.0688	2.96214	0.347294	0.0323469	0.759962	0.918445	3.62494	0.457068	0.58822	0.321275	1.97431	0.499894	0.360458	0.102454
TCGA-MT-A67A	2.50411	0	0.137454	0.0492058	0	1.28222	0.18358	0.00732044	0.101835	0.179787	1.37823	0.223664	0.0103037	11.4732	0.186316	0.547338	2.04267	1.40092	1.89253	0.220132	1.29085	0.0148283	1.44883	0.0191721	0.0166051	0.279078	0.019835	0	0.171342	0.0339667	3.67458	0.10128	1.51419	1.85038	0.100535	0.922092	3.49685	0.352076	0.033786	1.13441	0.495535	8.73237	0.577005	0.772426	0.235559	1.51179	0.620944	0.807404	0.053506
TCGA-CV-5966	1.49315	1	0.0793531	0.0184644	0.0316838	0.946779	0.272741	0.0117728	1.44195	0.109521	2.71628	0.262368	0.0497113	92.8657	0.446265	0.930778	3.85691	1.46026	1.47286	0.0516276	3.90972	0	1.42831	0.0205552	0.102367	0.164566	0.18076	0.00778724	1.8239	0.0303475	8.82013	0.0567061	1.1421	1.90218	0.306521	3.47991	5.50217	0.613395	0.0633908	3.28184	0.991047	5.91304	0.629676	0.434064	0.245906	1.44075	0.911626	0.58656	0.0764878
TCGA-D6-A74Q	1.94521	0	0.281558	0.0647787	0.082525	2.68796	1.51913	0.0613279	1.06327	0.278743	3.86552	0.262958	0.0308286	33.793	0.367686	0.817443	5.42979	2.39314	5.96357	0.246988	3.70775	0.115353	1.75812	0.348004	0.109302	1.72965	0.350144	0.00869271	1.31826	0.785929	6.32313	0.068687	3.22824	8.14171	0.248161	2.30865	5.0311	1.02468	0.050544	1.82331	1.3857	16.0889	1.03276	0.863875	0.112767	3.46662	0.898126	1.20656	0.149418
TCGA-CV-7430	1.35616	1	0.0715027	0.00443673	0.026646	0.24055	0.18681	0.0198018	6.06973	0.0478956	2.5559	0.301319	0.00464523	47.4931	0.0625514	1.92741	1.70791	0.134954	1.84094	0.037216	2.93889	0	1.67846	0.0230492	0.00748615	0.909482	0.0804804	0.0163726	0.397267	0.0663578	0.774739	0.0131908	0.246987	0.215914	0.116144	0.305963	0.588754	0.108223	0.00761593	0.211334	0.378068	0.87321	0.88724	0.175318	0.133027	2.74103	0.464226	0.0676293	0.0241223
TCGA-C9-A480	1.05753	0	0.162218	0.0580709	0.127879	1.16665	0.346647	0.0388769	0.317033	0.282101	1.3993	0.285698	0.04864	13.5293	0.184796	0.538742	2.99726	1.09161	1.29805	0.0649478	3.44945	0.00874991	2.90094	0.0301684	0.0734879	0.256429	0.239937	0.0342874	0.743847	0.180388	4.0777	0.0637477	0.722877	1.07903	0.129771	0.866223	2.69392	0.632704	0.0199365	1.00686	0.573566	4.84287	0.6688	0.584674	0.159483	3.856	0.767799	1.18197	0.126292
TCGA-IQ-7630	1.32877	0	0.077713	0.0297834	0.0511064	0.894127	0.142866	0.00949485	2.33804	0.183726	2.0192	0.477811	0.0356378	51.013	0.315356	1.17424	3.73695	1.19842	1.23408	0.041638	6.91237	0.0192328	2.34268	0.00552598	0.0466644	0.146513	0.351597	0.0251219	0.756659	0.234965	4.20487	0.0418417	1.11521	0.988239	0.355876	1.6967	3.75162	0.878713	0.0292144	1.01739	1.03825	4.81149	0.61698	0.561964	0.209045	2.00866	0.748725	0.618038	0.038555
TCGA-CN-A6UY	1.95342	0	0.105275	0.13567	0.045267	4.10871	0.739165	0.252299	0.0699262	0.403703	4.10919	0.669085	0.0789146	0.855898	0.901727	8.63587	6.95418	4.16801	9.25613	0.073761	12.0227	0.420203	1.52533	0.112575	0.22256	0.708405	0.683612	0.0111257	4.79922	0.702398	33.5198	0.124111	5.10501	13.9885	0.620802	4.98309	19.9047	2.45137	0.659847	5.70125	5.92643	46.4893	4.59678	1.47694	0.243082	4.33335	1.13516	2.63573	0.669335
TCGA-CV-7424	1.2411	1	0.264519	0.121652	0.104373	1.93075	0.484741	0.0603278	2.83601	0.271792	2.46965	0.84881	0.0485215	1.76516	0.520367	1.20482	3.17192	1.55414	4.49018	0.0809869	5.03402	0.49753	2.93347	0.0601897	0.200377	0.469365	0.443678	0.0256529	0.965366	1.11968	9.30851	0.172229	2.14095	6.66345	0.473435	3.92107	7.86512	0.946743	0.298319	3.21188	2.33916	19.0924	2.22896	1.78111	0.293376	4.69069	2.29227	0.916785	0.178477
TCGA-CQ-A4CE	2.45753	0	0.229797	0.0975053	0.113341	1.69211	0.305105	0.0327556	0.199775	0.19328	1.86563	0.284259	0.0461041	14.7869	0.255932	0.485112	4.17673	1.68001	2.42233	0.211068	2.46952	0.0947854	2.20205	0.106212	0.0955289	0.415399	0.671981	0.0185713	1.98709	0.202647	7.64256	0.0920749	0.977624	1.94814	0.216891	1.52777	4.34633	0.879755	0.442732	1.40233	1.85789	7.74331	1.36666	1.08965	0.267863	3.56952	0.897556	0.74455	0.114007
TCGA-CV-6961	0.208219	1	0.634656	0.0239226	0.0147358	0.620286	0.470779	0.0438031	5.58921	0.249082	2.10395	0.393628	0.0616538	191.224	0.278714	1.09399	3.86492	0.904541	3.33067	0.365316	4.03788	0.00554549	2.38877	0.02629	0.0900448	0.18041	0.263335	0.0217306	1.08475	0.173606	2.71425	0.122047	0.61465	0.618735	0.20209	1.4511	1.98585	0.383038	0.0821294	0.827453	0.687823	6.45779	0.603051	0.40442	0.233682	2.31514	1.75274	0.273903	0.0400203
TCGA-CV-A460	5.03562	1	0.435379	0.161374	0.143582	2.9059	0.733944	0.101367	1.64813	0.351392	5.47802	0.839954	0.0675831	1.18094	0.886942	7.33432	9.13088	3.30729	5.45863	0.150403	20.3306	0.0648406	2.55312	0.386573	0.411458	0.810655	2.47913	0.0582276	6.2793	0.891169	22.1701	0.224717	3.17195	10.4552	1.40585	5.86534	13.0098	1.92443	0.960297	6.15619	6.84087	23.8055	3.57064	2.0227	0.437316	4.71466	2.90171	3.46627	0.402946
TCGA-QK-A6VC	1.64384	0	0.448617	0.130711	0.0872246	3.34505	0.669571	0.0810255	0.774756	0.376886	3.21975	0.963057	0.015206	7.47647	0.86584	3.25477	8.24303	2.29718	4.44903	0.142129	4.42577	0.120359	1.76415	0.301802	0.398216	0.823719	2.06369	0.0750332	4.37995	0.92736	13.112	0.171057	3.30139	6.68235	1.46977	5.09487	11.3406	1.66504	0.52354	4.77337	5.23163	21.8984	3.32631	2.19732	0.254322	2.45478	1.63475	2.47752	0.381656
TCGA-CR-7404	4.03288	0	0.669364	0.294469	0.496938	4.08522	1.37231	0.108617	2.27341	0.482994	7.81603	1.42635	0.117208	1.53836	1.13323	2.83669	13.8949	4.15722	10.5758	0.476319	11.323	0.073338	5.65044	0.572092	0.726814	1.329	2.04539	0.0969915	9.77563	3.00148	21.5463	0.302773	4.35409	12.7692	1.9423	8.44968	16.9318	3.02749	1.42034	7.74814	6.94715	29.5664	5.1597	2.92975	0.551857	3.91885	3.2254	1.95954	0.458693
TCGA-CV-A6JN	2.48219	0	0.0746129	0.0189398	0.0252773	1.65043	0.248998	0.0140885	0.177965	0.0524255	1.03089	0.158676	0.0132199	103.963	0.287367	0.495706	2.43805	1.53626	2.33676	0.088261	1.1623	0.0285377	0.621549	0.077895	0.0319573	0.219954	0.108158	0.00931899	1.34257	0.203375	6.80214	0.0822986	1.06412	1.98307	0.193484	1.19253	3.28876	0.436324	0	1.75619	0.53186	9.18213	1.00802	0.553618	0.112938	0.988231	0.338293	0.444371	0.091533
TCGA-IQ-A61O	1.15342	1	0.136337	0.0303445	0.055225	0.969274	0.0323461	0.0410401	1.82692	0.194714	1.14764	0.755298	0.0231059	0.375905	0.340028	0.605964	2.42286	1.32577	0.718981	0.0617054	2.58716	0.0166262	1.65467	0.0286623	0.0791284	0.10058	0.289118	0.00814392	0.823354	0.12695	2.42902	0.0517328	0.520423	1.00076	0.662256	3.2092	1.84545	0.206354	0.0568237	0.982869	0.84411	3.47843	0.401465	0.385256	0.107038	3.02267	1.47118	0.630741	0.139985
TCGA-CV-7438	0.531507	1	0.129164	0.0486599	0.0229208	0.962422	0.396649	0.0127751	0.941689	0.140237	2.17444	0.338279	0.0599373	40.0662	0.403549	1.30567	3.63171	1.30598	4.13421	0.168069	6.40679	0	3.02416	0.0185877	0.0676155	0.178576	0.392298	0.0887274	2.24972	0.256864	6.76354	0.0955741	1.04901	3.52041	0.489788	1.75077	4.52034	0.623726	0.117922	1.90333	1.23618	7.46677	0.716251	0.54539	0.351943	3.13398	1.38857	0.615966	0.259374
TCGA-BB-4225	0.4	0	0.232849	0.152509	0.0749889	2.72363	0.581825	0.135338	0.484997	0.36438	5.93082	0.781222	0.0504241	4.53719	1.12519	6.19121	6.63792	2.81591	6.45775	0.112217	8.38029	0.112882	2.80002	0.271049	0.555293	0.659031	2.09776	0.177725	8.9042	1.46526	34.9613	0.159096	5.55243	14.2638	2.40875	5.51132	23.6036	4.01596	1.18495	10.1345	8.76232	32.9345	4.61101	3.40933	0.31415	2.26786	3.16433	1.8113	0.446111
TCGA-H7-8502	1.25479	0	0.110443	0.0171324	0.0514466	0.532847	0.0958777	0.0254881	2.08156	0.113814	2.71943	0.26569	0.035875	116.421	0.106968	1.13702	1.94686	0.505489	0.922511	0.107782	5.71438	0	3.15477	0.0111255	0.0578154	0.10758	0.241713	0.0252891	0.55396	0.00985538	1.55947	0.0587724	0.264927	0.51162	0.18049	1.23284	1.46554	0.236812	0.0588177	0.922152	0.597234	1.45734	0.394625	0.329221	0.138133	2.33586	0.793091	0.311076	0.0155247
TCGA-CN-6998	0.978082	1	0.0418642	0.0350685	0.015601	0.438897	0.0519189	0.00579689	0.275292	0.150459	0.758929	0.251086	0.0122389	42.7942	0.0941742	0.60734	1.82394	0.421936	0.900954	0.0163422	1.95677	0	1.60373	0.00253033	0.042735	0.0820841	0.157069	0.00862743	0.344049	0.00448291	2.66371	0.0641611	0.500106	0.827451	0.296055	0.677611	2.16655	0.529088	0.0200658	0.708997	0.637655	2.85957	0.334529	0.459804	0.108975	2.66844	0.413878	0.289985	0.0282468
TCGA-P3-A6T7	1.33425	1	0.188223	0.0139038	0.100204	0.780717	0.106711	0.0372329	1.0875	0.127004	1.31558	0.169523	0.0232916	40.5346	0.172501	1.82861	2.89792	1.27214	0.893366	0.0622014	2.03738	0.0083799	1.04945	0.0361158	0.0187681	0.164474	0.0672559	0	0.947551	0.0575867	3.66764	0.0470609	0.774009	0.553609	0.0532643	0.817086	2.38483	0.348194	0.0190935	0.476841	0.253114	4.06295	0.62305	0.508772	0.455415	2.77839	0.553702	0.381486	0.0100793
TCGA-CV-7177	1.81644	1	0.401825	0.0280498	0	0.762365	0.0996665	0.0278201	5.54156	0.20187	1.92289	0.394999	0.00978933	8.5116	0.184548	1.48139	2.15378	0.483481	1.45114	0.222215	3.72305	0	3.20049	0.0242868	0.0552169	0.109847	0.282673	0.0345036	0.534877	0.0430283	2.0669	0.0449047	0.26025	1.32368	0.268641	1.62597	1.45607	0.235671	0.0802488	0.819469	0.688092	6.082	0.425836	0.328976	0.513564	3.8808	1.59494	0.448524	0.0677802
TCGA-CR-6493	0.772603	1	0.0254136	0.0105127	0.0105229	0.512539	0.067237	0.02737	1.04846	0.0720211	1.76303	0.0660563	0.00550339	69.4185	0.0635204	0.734545	1.5637	0.313375	0.956134	0.0146971	2.90809	0.0079201	2.38863	0.0102402	0.031042	0.0553656	0.0953483	0.00387946	0.457585	0.0241898	1.35727	0.0348617	0.203205	0.616251	0.134244	0.547669	0.85893	0.196599	0	0.305459	0.437733	0.911786	0.167853	0.14511	0.173495	2.71566	0.28666	0.186168	0.0190524
TCGA-BA-5559	5.70685	1	1.2969	0.703411	0.32162	5.09156	2.10363	0.226091	3.31405	1.96869	17.0368	2.8386	0.118199	0.378016	1.71406	10.2837	20.1885	6.73575	13.6784	0.491694	8.45562	0.196273	5.02884	0.138163	0.967083	1.66933	4.49386	0.160232	6.20983	1.63353	45.0406	1.06651	4.76383	16.5395	2.52559	9.84548	27.8142	8.32481	1.34161	9.82414	12.8028	44.4379	10.9811	7.77032	0.304137	6.56896	6.26134	4.45004	0.590187
TCGA-DQ-7591	1.70411	0	0.403199	0.293849	0.4536	3.47891	1.76617	0.189613	1.67258	0.943714	7.95598	1.58275	0.170509	0.522635	1.30061	16.8924	9.21067	3.71308	8.33662	0.950304	13.9679	0.149365	2.19459	0.740294	0.979682	1.09003	2.71866	0.151551	8.64719	4.38272	30.4503	0.414553	3.47092	9.55436	1.77672	6.88388	18.4738	3.54644	1.0939	7.10973	5.50574	32.7609	3.66595	3.2234	0.312208	4.1593	2.6604	2.79987	0.667288
TCGA-WA-A7H4	1.2137	0	0.457175	0.0895819	0.134502	1.54838	0.316313	0.0749658	1.70613	0.232466	2.76744	0.790432	0.0468959	53.1727	0.387913	2.64553	3.91052	2.16625	13.7109	0.360059	4.1913	0.050617	4.74659	0.116346	0.25507	0.326621	0.835058	0.0413224	1.9496	0.322074	5.05477	0.11268	1.35062	1.75867	0.500471	2.08161	3.42626	0.455236	0.0576649	1.40812	1.27949	9.63726	0.838264	0.666753	0.569917	2.26094	2.06636	2.11854	0.324702
TCGA-CR-7373	2.43562	0	0.178196	0.0940673	0.0396454	1.76455	0.300816	0.033145	0.904502	0.417293	3.85428	0.611586	0.0259179	74.5296	0.456695	1.36752	6.78784	2.21975	3.92936	0.0415291	6.49404	0.104438	2.43036	0.0546559	0.296558	0.461311	1.01283	0.0584643	1.2191	0.290497	14.1727	0.25929	2.92837	4.90636	1.19489	2.11162	11.3316	2.31467	0.220963	2.94311	2.80457	8.91831	1.4514	1.52221	0.309362	1.74371	1.66239	0.898946	0.116644
TCGA-F7-A622	0.983562	1	0.0314767	0.016276	0.0260667	0.963172	0.0798081	0.00484282	0.118477	0.0486564	0.452052	0.0783342	0.0272655	23.2878	0.0891647	0.30732	2.05706	0.273281	2.1063	0.0910173	3.61408	0	0.715145	0.00422776	0	0.0764869	0.0262436	0	0.226701	0.0449413	0.894962	0.0327563	0.140944	0.230422	0.0457248	0.375765	0.721133	0.137632	0.0335266	0.514781	0.113476	2.25863	0.259022	0.260785	0.118106	1.43107	0.140369	0.338579	0.0235979
TCGA-D6-A4Z9	1.47671	0	0.118663	0.0410226	0.0884414	1.01062	0.339736	0.0516408	1.37145	0.19391	2.14281	0.455621	0.0132155	71.9656	0.223717	1.16511	4.69956	1.33611	2.23889	0.114701	4.3047	0.0380377	2.16608	0.0819677	0.101165	0.255676	0.375246	0.0232898	0.949692	0.435659	3.44684	0.0822715	0.873458	1.15874	0.274012	1.72198	2.06258	0.292497	0.162503	1.57524	0.959476	4.14744	0.56166	0.444115	0.170147	2.45925	0.730391	0.630969	0.0686271
TCGA-D6-6825	1.34521	0	0.601049	0.281026	0.262894	2.32915	0.688713	0.066425	1.84809	1.2388	4.88214	1.57304	0.0219987	36.684	1.00929	1.29747	11.4077	3.13802	6.60998	0.220307	8.62239	0.0791475	3.62482	0.27971	0.655873	0.64053	2.93263	0.0891674	5.36972	0.302168	21.9846	0.533384	2.9323	6.94848	1.75406	3.8744	11.7692	3.63462	0.640193	4.91906	5.12208	21.6052	2.88183	3.01398	0.328226	3.78536	3.70407	2.00172	0.361751
TCGA-DQ-5624	4.87123	0	0.168703	0.0322091	0.0161201	0.920536	0.0965634	0.0299488	2.05437	0.153793	2.07772	0.557634	0.0800917	180.819	0.330846	0.738568	2.60127	0.994414	4.58542	0.180117	4.05696	0.0363986	0.941402	0.0183016	0.132471	0.18431	1.53774	0.0386294	5.35247	0.180651	4.77919	0.0552465	1.08641	2.67182	0.740342	1.55724	3.92092	0.471399	0.117489	0.924363	1.80507	11.3354	0.859932	0.435874	0.460548	1.57221	1.32507	0.411545	0.277273
TCGA-CQ-6224	4.71507	0	0.0875941	0.0550313	0.0163213	0.796677	0.4367	0.0181936	2.54111	0.132017	2.12644	0.597293	0.0896274	19.7966	0.486042	0.745882	4.32848	1.16058	5.9412	0.142473	6.92621	0.0184265	2.22217	0.0317658	0.123807	0.128811	0.870897	0.0782232	2.16467	0.0891078	8.67055	0.0941591	1.01802	3.14701	0.793829	2.96697	4.30515	0.788842	0.0979636	2.22908	1.56313	6.6359	0.80878	0.573709	0.350236	2.72885	3.62287	0.489784	0.295509
TCGA-UF-A7J9	3.72055	0	0.148739	0.0597185	0.0108684	1.63374	0.153357	0.0565372	3.13436	0.166804	1.85286	1.33402	0.0227364	22.5841	0.371767	2.4536	3.735	1.04695	1.67044	0.204925	6.29707	0.0409007	2.83081	0.00705097	0.100764	0.134161	0.355618	0.00400684	0.783181	0.081198	2.56162	0.076979	0.742966	1.20091	0.766054	2.64106	2.44706	0.339894	0.0465958	1.07576	1.01461	8.76527	0.451885	0.696477	0.251689	4.05694	5.16404	0.739917	0.0787119
TCGA-CN-6012	4	0	0.741182	0.196135	0.176014	2.26268	0.778612	0.105649	1.65311	0.258347	4.04939	0.922268	0.0991355	1.95842	0.482209	2.91282	6.93573	2.16418	12.0208	0.529493	7.8986	0.122288	4.60857	0.136151	0.291	0.602782	1.35633	0.0499163	4.01201	1.35391	11.2823	0.182517	2.17012	17.6686	0.846376	4.47646	7.69909	1.20981	0.383116	3.13133	3.18941	19.5379	2.2695	1.15687	0.742972	2.98456	2.04148	1.06125	0.0735431
TCGA-BA-5558	5.46575	0	0.237892	0.0796106	0.10957	0.94524	0.167072	0.0555178	2.04708	0.264436	3.632	0.421736	0.00520949	21.1881	0.493051	0.99298	6.12305	1.5286	2.87057	0.271288	8.10218	0	2.27695	0.0484668	0.117537	0.229793	0.782222	0.0110169	2.6422	0.0515204	6.07268	0.135414	1.23491	2.78463	0.886351	2.6033	4.86745	0.970954	0.0597873	2.73504	2.41868	8.0832	1.35707	0.708351	0.472631	1.68821	1.22739	0.492988	0.0901748
TCGA-CQ-7069	3.49041	0	0.237975	0.00410174	0.0821139	0.48615	0.0043723	0.0366134	2.00806	0.0681222	1.18267	0.17767	0.017178	156.035	0.201574	0.952767	1.9857	0.354331	1.06905	0.0688122	2.85535	0.0123607	1.6826	0.0213089	0.0276837	0.0731143	0.214945	0.00605459	3.11162	0.0566286	1.23438	0.0562839	0.310795	0.453665	0.130945	0.565723	0.908669	0.153413	0	0.36731	0.635497	2.51762	0.330677	0.124337	0.496066	1.81006	0.517612	0.13608	0.0594693
TCGA-CV-5434	9.07945	1	0.389312	0.126274	0.208827	2.05366	0.125824	0.0939299	5.32854	0.223394	4.01403	0.904267	0.0862227	2.17165	0.831533	1.77435	9.17058	2.04404	4.38219	0.214911	5.82282	0.0496343	3.23558	0.0891309	0.25475	0.415918	2.05818	0.0445722	2.87445	0.126329	6.8944	0.326455	1.41354	3.75267	1.1708	6.81908	5.5815	0.892796	0.414666	4.38295	3.53534	35.2916	1.57787	1.47107	0.286342	2.73131	3.10551	0.9624	0.388047
TCGA-CV-A6K0	1.66027	0	0.501257	0.16712	0.139401	3.04664	1.10597	0.0673366	4.02271	0.338269	5.35744	1.64403	0.109359	31.7345	1.09112	0.999119	11.627	4.37169	7.05154	0.360193	5.61723	0.0524605	3.45949	0.624021	0.505221	0.733452	2.44905	0.149039	12.089	0.648915	21.3047	0.417237	3.22495	6.0843	1.40938	5.41791	11.4626	2.28736	0.776946	5.71159	3.99175	24.8777	3.7182	2.20503	0.338614	4.30488	4.20596	1.66706	0.416453
TCGA-CQ-7065	4.46027	0	0.0642607	0.00520091	0.0416473	0.233892	0.00277198	0	0.116916	0.0237537	0.892105	0.0570156	0.0108906	31.0455	0.0712302	0.377982	0.304316	0.0664432	1.5085	0.014542	2.16597	0	2.10267	0	0.0175511	0.206484	0.0209649	0.00383853	0.187571	0.0119673	0.26086	0.010705	0.0241274	0.0575235	0.0398484	0.132549	0.233856	0.0169152	0	0.15855	0.0402897	0.988912	0.0190586	0.0112611	0.292222	2.39903	0.247356	0.118917	0
TCGA-CV-5442	6.37534	0	0.00705871	0.00985481	0.0526096	0.444566	0.0490226	0.0146612	0.0632958	0.0872904	2.26351	0.126479	0	6.46574	0.0793934	0.264069	2.33482	0.351716	0.404299	0.101033	5.78611	0.00989924	4.97688	0.00426638	0.00554272	0.074524	0.119175	0.0193956	0.367669	0.211642	1.19605	0.0150253	0.279382	0.450521	0.0503372	0.502313	0.864617	0.128205	0.0789433	0.43186	0.381709	1.5122	0.295781	0.138696	0.0513155	6.32631	0.143734	0.220908	0.0238134
TCGA-CV-7433	1.64658	1	0.354937	0.146825	0.0551125	2.09235	1.12002	0.0784999	2.31666	0.581046	4.99888	0.855095	0.0720588	104.952	0.977716	1.35528	9.29472	2.85548	6.53156	0.147535	3.50786	0.0483943	2.27744	0.020857	0.255482	0.591097	2.49227	0.0541822	3.06417	0.17948	21.3683	0.231904	3.31343	13.1944	1.46771	7.84502	18.0194	2.3466	0.511947	4.18311	5.89585	22.729	2.6902	2.82144	0.394217	2.39724	2.98671	1.5613	0.207886
TCGA-CX-7082	0.030137	1	0.153978	0.0485811	0.0389023	1.29452	0.331427	0.02891	0.648326	0.231966	2.38843	1.55227	0.0152593	62.4855	0.307237	3.79521	3.47094	0.721123	1.39588	0.210545	3.9827	0.01464	3.46316	0.0252383	0.0655773	0.141704	0.269268	0.0107566	1.4802	0.217981	4.44917	0.12777	0.631039	1.96659	0.136481	1.83898	3.3086	0.572759	0.0917319	1.24033	0.686823	7.68156	0.648519	0.620614	0.258273	2.33192	3.14848	1.20226	0.0968489
TCGA-CR-6473	3.08219	0	0.0668055	0.0725421	0.0553234	0.978552	0.198841	0.154175	0.734635	0.298328	3.8682	0.833121	0.0434008	2.64126	0.336738	8.75533	4.02545	0.8574	5.76773	0.14488	7.40182	0.0624593	2.82463	0.0448646	0.169031	0.237904	1.51083	0.0560893	4.31313	0.103331	8.36784	0.0837417	1.45295	2.68974	0.838119	1.32056	5.62958	1.16843	0.249047	1.19787	2.58903	6.52216	2.54979	0.542265	0.64581	3.30763	0.707549	1.68188	0.0751254
TCGA-BA-A8YP	1.36712	0	0.0496191	0.0431039	0.0493091	0.561606	0.0393832	0.0870288	5.214	0.232659	2.03455	2.43181	0.0193413	14.1713	0.277807	2.1196	3.43612	0.644317	3.48286	0.206607	10.4799	0.0185564	2.50353	0.0679784	0.0519499	0.1846	0.583313	0.0181788	1.49328	0.134604	2.10475	0.0577388	0.438012	2.02956	0.298802	4.41721	2.03269	0.250337	0.0317103	1.02072	0.98981	6.73747	0.486755	0.496646	0.257547	2.96343	1.25735	0.444466	0.0223195
TCGA-CR-7399	0.49589	0	1.25732	0.334357	0.191245	2.2083	2.32362	0.0678311	2.06695	0.796896	8.8894	1.09835	0.277328	3.40234	1.22265	4.1604	7.30403	2.78956	3.98862	0.0303532	7.09321	0.124313	2.84014	0.0620361	0.608126	0.561166	2.00419	0.0640966	6.5072	0.129891	29.1845	0.388294	4.4418	10.1433	1.97679	5.86532	21.2583	3.77075	1.11062	7.24753	7.69476	24.6248	4.58728	3.84308	0.27899	4.46874	5.83627	1.7404	0.21248
TCGA-D6-A6EN	1.88219	0	0.258694	0.101578	0	5.24647	0.729878	0.00559704	0.346347	0.399887	3.01518	0.458705	0.0157559	62.8434	1.0002	0.585522	6.3676	4.92987	4.14008	0.284019	1.66725	0.113374	0.819661	0.16613	0.165047	0.676709	0.151653	0	0.917026	0.268358	24.9919	0.14971	3.43241	14.6303	0.422767	4.75459	17.1392	2.83872	0.038748	6.06422	1.74137	26.5306	3.45447	2.34195	0.0701454	1.65394	0.858861	1.50114	0.545459
TCGA-BB-A6UM	1.07671	0	0.236971	0.106196	0.0872188	2.36671	0.644371	0.0972241	0.260394	0.572074	3.27989	0.738263	0.0114037	17.6558	0.515521	1.76769	6.81917	2.86908	3.31191	0.281702	4.66614	0.0246172	2.77264	0.0813398	0.165402	0.478755	0.367707	0.00401937	1.71349	0.0438587	13.182	0.153194	3.34749	4.32477	0.38944	2.72688	10.5594	1.95718	0.11218	3.16993	2.4047	14.7695	2.77111	1.60956	0.171519	4.04015	0.868546	1.89464	0.217135
TCGA-CN-4740	2.29863	1	0.478738	0.151688	0.113876	1.63368	0.250119	0.0564172	8.31679	0.324747	2.57873	0.954392	0.0794084	9.85955	0.937538	1.48325	7.63475	1.89461	4.25335	0.212064	5.66478	0.207131	5.42305	0.0954258	0.219953	0.270771	1.92036	0.101458	2.1576	0.185424	7.30877	0.183211	1.54665	3.93214	1.10773	7.0602	6.15515	1.02523	0.235972	6.846	3.10752	38.7094	1.45913	1.63706	0.500432	2.74305	3.7304	0.686431	0.292089
TCGA-QK-A6IJ	1.06027	0	0.0419574	0.0106505	0.0284286	3.44677	0.211922	0.00528163	0.11401	0.0383248	1.32445	0.299961	0.022302	27.642	0.288871	0.381625	2.75949	1.94808	3.07144	0.218381	1.48016	0.0962863	0.559876	0.0876059	0.0898533	0.609809	0.186039	0.0419231	1.46579	0.498302	7.65015	0.048715	1.83359	2.9999	0.244806	1.80424	3.65983	0.242473	0.158446	1.71133	1.14133	15.8692	1.79903	0.484272	0.0554586	1.57256	0.513292	0.770346	0.154416
TCGA-BA-A6DB	0.591781	0	0.409171	0.131827	0.146616	4.06928	0.772875	0.0108957	2.20562	0.225022	4.02512	1.09661	0.0613434	32.7949	1.53996	0.831766	10.7357	4.75835	5.31551	0.819104	3.97295	0.110352	2.63712	0.475594	0.67966	1.00284	2.11083	0.0324318	8.79829	1.07852	28.9242	0.177543	4.94908	10.7896	1.36542	6.98294	17.8951	2.8345	0.854875	10.3539	4.95009	71.5333	3.75728	2.41034	0.3912	2.56722	3.21382	1.74678	0.557464
TCGA-CV-7410	17.5808	1	1.11458	0.760443	3.12928	10.2729	2.73203	0.206013	1.79891	0.732824	14.5898	3.23191	0.226076	3.86455	3.93297	1.41176	23.6555	10.1404	24.0758	0.433123	6.49142	0.572904	5.65909	5.304	2.6573	4.11329	3.07955	0.391486	21.2725	23.8488	28.1394	0.621577	7.19341	20.7776	5.16702	35.6399	35.1505	6.22886	4.07721	29.5545	17.6909	142.651	8.9472	5.30802	0.347719	5.05552	7.35393	5.69052	2.85842
TCGA-QK-A6IF	1.92877	0	0.669676	0.235014	1.57509	9.95052	2.18929	0.159616	0.999014	0.827296	11.8599	3.03264	0.29955	2.18526	2.18147	4.44131	17.8923	9.8401	21.7306	0.328557	8.41506	0.27713	4.75046	6.03825	1.75858	3.19155	3.47017	0.324281	28.1594	17.0224	34.4894	0.411286	5.84626	28.5022	3.52299	42.9759	28.3401	7.1533	3.17472	16.5969	10.7157	78.4309	8.15204	3.63391	0.21626	4.81963	11.2389	9.30401	1.5185
TCGA-CR-7397	2.06575	0	0.440137	0.0483845	0.10332	1.1388	0.261319	0.0527872	6.05188	0.259823	3.27988	0.764152	0.0337723	70.6207	0.511938	0.904541	5.41183	1.11459	3.17893	0.153324	4.65412	0.0291616	2.54643	0.0418937	0.288461	0.250898	2.32096	0.0618977	3.42579	0.0445331	8.24515	0.185901	1.58618	3.02536	0.848523	3.02234	5.66006	1.154	0.52048	2.8824	3.39211	9.27527	1.63796	0.921916	0.679441	3.11545	3.40166	0.665222	0.233835
TCGA-CQ-5330	5.19726	0	0.39836	0.123591	0.108246	1.81481	0.843977	0.0287294	3.415	0.372035	4.96803	0.88191	0.0485246	15.5695	0.703202	1.41699	8.14025	2.87587	3.79929	0.118789	5.7282	0.0698332	3.32358	0.0953064	0.306288	0.40055	0.91855	0.0741131	4.69745	0.0888693	14.1197	0.413377	2.04852	4.20337	0.808836	3.90829	8.00541	1.7837	0.185633	4.22391	3.0742	10.9253	1.7671	1.41327	0.780441	2.62728	3.32842	1.17397	0.405974
TCGA-CR-7364	3.93151	0	0.532305	0.128564	0.150659	0.719582	0.220607	0.0466504	1.06295	0.351527	2.01122	0.514794	0.0590952	12.4271	0.399143	2.42253	3.07854	0.953799	3.3769	0.236725	11.0171	0.0283486	3.98757	0.688263	0.126982	0.302338	1.28929	0.0972008	4.88233	0.15152	3.13388	0.131952	0.790373	3.82886	0.84889	1.34916	3.52144	0.69859	0.0968875	1.46973	13.7245	7.15475	2.39664	0.85208	0.654176	6.90832	1.43169	0.323337	0.113658
TCGA-CV-7101	0.438356	1	0.487779	0.107309	0.0330499	1.51263	0.950292	0.0736824	1.49234	0.146231	3.23169	0.514991	0.0691396	8.52988	0.67166	2.24017	6.12125	1.36253	8.69526	0.100014	6.50929	0.174127	2.91458	0.246577	0.134637	0.289818	0.349379	0.0284305	1.5672	1.37387	6.3483	0.153541	1.31899	13.5851	0.44974	4.31882	3.75385	0.577202	0.170033	3.48626	1.56133	13.9331	1.17826	1.0396	0.226005	2.53381	1.64363	0.352801	0.139625
TCGA-CR-7380	1.66027	1	0.285132	0.0753564	0.157417	0.941892	0.199071	0.0194972	2.83854	0.258467	2.34822	0.588697	0.0274427	21.7525	0.319384	1.40112	4.43145	1.01652	2.67446	0.238183	4.62294	0	2.79256	0.0808497	0.138206	0.204406	1.20184	0.0290174	1.49129	0.128161	3.78571	0.121387	0.815694	1.97132	0.815845	2.38713	3.35602	0.751239	0.326197	2.15991	1.63707	7.89102	0.761535	0.510772	0.876691	4.82578	1.65797	0.358406	0.154383
TCGA-DQ-7588	1.16986	1	0.0173762	0	0	0.52566	0.347665	0.0040101	0.209674	0.0537199	0.720093	0.0749546	0.00564429	98.019	0.0325733	0.372896	0.501375	0.0491935	2.24663	0.00753668	1.67436	0	1.20155	0.0560128	0	0.185637	0.0488947	0.00397878	0.0804514	0	0.170246	0.00863032	0.0500179	0.0477002	0	0.141433	0.260137	0.0350664	0.0092539	0.0462214	0.0104404	0.539497	0.536207	0.154662	0.0733479	0.680025	0.0717904	0.171599	0
TCGA-UF-A7JO	1.72877	1	0.263758	0.124095	0.043205	3.09536	0.94034	0.0160537	0.400446	0.295706	3.90666	0.989648	0.0508409	10.5177	1.06495	1.25201	10.8135	3.72869	3.19087	0.0980585	5.11321	0.0325185	1.88867	0.119126	0.359599	0.675407	1.43	0.0238926	5.48196	0.117941	20.607	0.435577	2.91597	3.41341	0.651086	6.26867	12.5798	2.02677	0.870591	10.059	2.90486	39.7401	3.34985	2.38903	0.0326262	2.2911	2.66359	1.85772	0.850707
TCGA-QK-AA3K	0.693151	0	0.0929072	0.0288244	0.0384695	2.2493	0.102419	0.0571767	3.14043	0.119679	3.48837	0.724467	0.060358	17.0933	0.754709	0.626433	5.08931	2.49001	7.40825	0.107459	6.13038	0.115817	1.36197	0.0873513	0.210755	0.342533	0.832707	0.0212738	5.04242	0.232137	12.5832	0.116461	1.84234	4.14448	0.466233	4.15559	9.78904	1.66401	0.0989579	3.02973	2.27014	21.7306	2.53504	1.40945	0.612476	2.59998	1.57196	1.13289	0.0870649
TCGA-CN-A63U	2.6411	0	0.109588	0.0803627	0.0247508	1.08603	0.744613	0.013795	0.205139	0.187367	1.7624	0.241321	0.0129445	53.5606	0.156877	1.84618	1.92656	0.466321	8.26283	0.302479	2.78875	0.00931443	2.49922	1.43312	0.104305	0.16779	0.0560672	0.00456244	0.768775	1.66423	0.815332	0.00848257	0.267657	0.451255	0.0513104	0.657987	0.691508	0.130684	0.0106114	0.512351	0.502823	5.21718	0.362447	0.0936939	0.26011	5.64117	0.211684	0.701173	0.123236
TCGA-DQ-5629	2.57808	1	0.214923	0.010002	0.0533951	0.316683	0.0568623	0.0297601	1.12065	0.0913623	1.88924	0.14798	0.0139627	6.66324	0.0778928	1.31045	1.10886	0.162258	2.12409	0.13983	5.53514	0	3.2702	0.0476309	0.0337529	0.118858	0.221749	0.00984258	1.16923	0.0383574	1.15197	0.0137246	0.211376	1.35699	0.106435	0.724734	1.30898	0.162649	0.103014	0.406546	0.542372	2.20208	0.57945	0.353722	0.220087	4.47482	0.649059	0.218227	0.0362534
TCGA-UF-A7JK	1.16164	1	0.0388372	0	0.0434189	0.625935	0.00385319	0.0268887	0.448862	0.0690394	0.657258	0.187504	0.0227078	48.0258	0.055331	0.821064	0.6412	0.189117	3.98441	0.0202141	2.13025	0.0108932	2.09902	0	0	0.0322168	0.0218567	0	0.125871	0	0.228309	0.0148805	0.055897	0.335834	0.0276956	0.265536	0.2775	0.0293911	0	0.117083	0.0630052	0.795842	0.151385	0.0665273	0.143902	1.59816	0.174211	0.418112	0.0131022
TCGA-BA-5557	1.70685	0	0.185594	0.0302297	0.198844	1.21608	0.0805591	0.215229	9.7866	0.136273	2.24767	0.466496	0.0587792	49.35	0.843691	1.28266	6.7241	1.96249	1.95994	0.0241497	2.39934	0.006507	1.61602	0.0757185	0.142091	0.167953	1.90618	0.0478093	11.4931	0.0695584	4.13952	0.296293	1.379	1.32784	0.818922	7.46147	4.09673	0.565325	0.296521	6.38093	3.82214	45.4649	1.64356	0.776097	0.463527	2.5925	2.70567	0.329138	0.281756
TCGA-CR-7365	3.26301	0	0.0527425	0.0200822	0.107208	0.536437	0.447165	0.0232374	3.05901	0.0648526	2.37786	0.22075	0	43.3877	0.151003	0.61738	1.2369	0.312212	1.85172	0.043673	3.91778	0	2.22732	0.0289802	0.048945	0.110283	0.287829	0.00988113	0.604942	0.0667465	1.52539	0.0612372	0.258786	0.839102	0.210854	0.883123	1.2774	0.221343	0.0766055	0.705739	0.61796	2.21814	0.329407	0.311624	0.237253	2.33349	1.50838	0.170064	0.0161757
TCGA-CR-7371	0.257534	1	1.22685	0.236607	0.226537	1.79648	0.496202	0.0841749	3.68542	0.373738	5.04246	1.09062	0.0484682	15.3129	0.656802	3.90767	8.67093	2.03392	10.4595	0.395501	5.96852	0.0232507	3.02666	0.323999	0.360175	0.525111	4.04314	0.0873138	6.4223	0.402406	14.1606	0.274088	2.00835	7.97597	1.70446	3.95194	10.0748	2.78117	0.538592	4.10629	6.06156	13.7438	3.04272	2.28867	0.867012	5.13281	3.59772	1.10919	0.186438
TCGA-MT-A67D	0.153425	0	0.389436	0.0791944	0.158541	1.68729	0.435078	0.0362519	3.60839	0.101174	2.14363	0.544036	0.0574035	114.269	0.525135	0.711791	6.17593	2.1087	8.71054	0.289565	4.14656	0.0917901	1.38554	0.399554	0.28267	0.547879	0.773528	0.0359689	2.3031	1.38772	4.88877	0.111457	1.28115	8.51656	0.54843	3.30603	4.7301	0.624106	0.418284	3.56333	1.59862	30.0757	1.03964	0.837581	0.411354	1.98324	1.36367	0.805687	0.309132
TCGA-D6-6827	1.55616	0	0.656058	0.0681274	0.222259	0.632059	0.129104	0.0638157	2.33371	0.463063	1.88268	0.658474	0.0528364	0.993299	0.233772	3.38102	3.84485	0.936354	4.60119	0.550299	11.2624	0	5.82859	0.0917591	0.0681199	0.897499	0.396678	0.0409701	1.57525	0.110313	2.54989	0.0657852	0.425299	1.18329	0.318988	2.00107	1.74889	0.287226	0.233891	1.30766	1.62237	7.64272	0.837457	0.352387	0.255572	6.0506	11.8454	0.692314	0.0731666
TCGA-CV-6935	0.808219	1	0.135988	0.0351584	0.0093846	0.620628	0.172396	0.0139482	2.20966	0.0953727	1.08683	0.864864	0.00981619	3.63756	0.175613	1.13819	1.71793	0.330809	3.05236	0.0589829	3.26331	0.00706339	2.47426	0.0213093	0.0830526	0.157626	0.311793	0.00691965	0.443067	0.0539329	1.43687	0.0310907	0.337078	1.29621	0.254412	1.51799	1.57831	0.224883	0.0160938	0.719003	0.82616	2.7835	0.301848	0.517655	0.244494	3.14789	0.664398	0.26691	0.0339831
TCGA-CV-7434	0.59726	1	0.0527421	0.0140256	0	0.503028	0.0598028	0.010433	0.470438	0.182468	1.72903	0.255012	0.00978981	66.999	0.175141	0.68392	2.71251	0.739477	0.896959	0.00653605	5.14244	0.0211332	2.30992	0.00910801	0.0197213	0.102276	0.0895175	0.00345053	0.0755841	0.0107576	2.45782	0.0684296	0.527754	0.785976	0.182088	1.07235	2.19959	0.338319	0.0160506	1.14909	0.47535	3.08794	0.450331	0.432751	0.15549	2.20519	0.348353	0.272481	0.0338917
TCGA-CR-5248	4.55616	0	1.97409	1.1179	0.604016	9.31891	3.39349	0.201416	0.662524	2.58257	16.261	3.48758	0.097199	0.117134	3.03841	5.36034	29.1471	12.6602	22.2603	0.51915	12.2315	0.361362	5.9663	0.899273	1.03777	2.42268	3.6097	0.125616	11.122	5.09117	67.632	0.698872	28.2689	33.0799	2.82048	17.1187	30.5948	5.47887	2.54975	19.3539	10.5328	79.0214	11.5181	8.55552	0.183229	4.42205	7.82491	5.16098	0.939388
TCGA-CV-6960	2.36164	1	0.094069	0	0.0618626	0.9178	0.304694	0.0612971	13.568	0.0919512	2.13051	0.108789	0.0269615	177.022	0.0705366	0.563257	1.14514	0.444907	12.081	0.0432012	6.37432	0.00776022	1.3897	0.250838	0.0173802	0.0563345	0.103804	0.0190058	0.614877	0.0118507	1.01414	0.0282687	0.155301	0.489885	0.131535	0.463264	0.768164	0.0628141	0	0.485737	0.364063	4.10611	0.393638	0.167272	0.132361	2.82379	0.244948	0.180101	0.0373356
TCGA-CR-6477	1.40822	0	0.122181	0.108775	0.148473	2.15496	0.223995	0.062524	1.56842	0.182708	2.27953	0.664976	0.0258835	12.0807	0.541729	0.987883	8.16748	1.54605	4.4566	0.0829477	5.78127	0.0297997	2.41586	0.134853	0.28365	0.202307	3.30351	0.0912291	2.29353	0.221849	9.49714	0.0938535	1.38769	5.29358	1.32589	4.29915	6.02973	1.05328	0.500749	3.60805	2.78169	23.9155	1.36923	0.856445	0.731266	3.70508	1.92669	0.622884	0.295703
TCGA-BA-5152	3.52877	0	0.175388	0.042186	0	1.26426	0.363659	0.0163724	0.5262	0.175157	2.03123	0.455113	0.0345667	73.558	0.715191	0.395188	5.06331	1.95045	3.72644	0.13334	5.68986	0.0608007	0.812598	0.126255	0.380664	0.261556	0.964863	0.0568559	4.3613	0.502231	15.5507	0.171984	2.47041	6.89741	1.10083	3.67912	11.0312	2.16543	0.151127	3.42828	2.99449	16.1039	2.0548	1.34034	0.365088	1.00793	1.14451	0.80915	0.325763
TCGA-CR-7377	0.764384	1	0.822806	0.253709	0.310387	2.34393	0.828859	0.0454334	4.84164	0.374544	6.73607	1.29267	0.122978	47.4477	1.28693	1.49538	9.66228	2.8925	7.53004	0.223324	5.28672	0.0707924	3.78182	0.561387	0.598528	0.540556	2.89766	0.0970924	8.87538	1.38919	21.0341	0.34384	3.87238	11.6713	1.84188	9.01569	18.4876	3.4152	1.09683	9.05022	8.21644	33.2106	4.32881	3.94962	0.429712	2.80288	5.55503	1.14165	0.766335
TCGA-CV-6436	5.20274	0	0.0496228	0.0729257	0	1.21171	0.116604	0.00361643	0.0954127	0.228101	1.96394	0.154692	0	15.0533	0.327048	0.440811	1.80263	1.0677	1.5553	0.0543745	1.13648	0.0293018	0.57836	0.00631425	0.0287113	0.263922	0.0391953	0	0.429275	0.0167802	10.3048	0.132312	1.49983	4.58137	0.341454	2.75504	10.3864	0.482265	0.158563	3.65892	2.09495	24.197	1.81974	1.04477	0.171493	0.896624	1.17308	0.629913	0.370061
TCGA-CR-7372	2.07945	0	0.904568	0.022229	0.0667513	0.999671	0.13921	0.0289367	1.65181	0.219202	1.44211	0.395251	0.0349105	10.1495	0.342498	0.854512	2.70059	0.595011	5.12977	0.738074	3.66812	0.0418674	2.54056	0.0902201	0.0984568	0.204872	0.784049	0.0492184	2.30831	0.204596	3.89194	0.0775274	0.704667	2.33566	0.581909	1.78288	3.10216	0.469927	0.143091	1.12236	1.60362	6.00633	0.890219	0.451226	1.41	4.10192	2.24659	0.298975	0.0503576
TCGA-CV-6948	3.53151	1	0.247853	0.122489	0.0490429	1.38314	0.319893	0.109338	1.23691	0.271242	1.88361	0.747821	0.029924	2.85142	0.546036	2.4483	8.0875	1.232	2.28351	0.382443	4.01668	0.0184562	3.38515	1.44238	0.18601	0.332471	0.5061	0.00301344	1.59439	1.01935	5.58238	0.193291	1.31326	1.94183	0.310223	3.89297	4.3121	0.942827	0.420522	2.98727	1.39169	15.2409	1.11146	1.2642	0.264387	3.68684	3.20538	0.810912	0.21459
TCGA-CV-7095	1.56712	1	0.0465553	0.0433312	0.0133455	2.63091	0.156333	0.00991764	0.428168	0.105179	1.00225	0.39214	0.0418778	37.8375	0.193342	0.423729	2.0817	0.527209	4.38289	0.0745579	3.74124	0.0100446	1.74105	0.0216451	0.0337446	0.0999241	0.114207	0.00984019	1.00314	0.122714	2.55105	0.0304918	0.262868	1.6221	0.127691	1.01438	1.82774	0.303538	0.0457729	0.870051	0.400225	4.06951	0.38039	0.292291	0.159566	2.37008	0.583377	0.280937	0.0604077
TCGA-D6-A4ZB	1.03014	0	0.144517	0.0244562	0.179518	2.78555	0.504007	0.0606398	0.817387	0.0676951	1.76528	0.577622	0.0170703	20.0109	0.387485	1.09729	4.38332	2.3755	6.57328	0.205143	5.10206	0.221098	2.28513	0.455269	0.075653	0.307136	0.599715	0.0180499	0.94284	0.834724	3.27104	0.0372874	0.831995	6.41968	0.275863	2.18149	3.35262	0.331417	0.0559742	0.986297	0.789391	7.01602	0.968742	0.639849	0.310152	2.41638	0.876233	0.844253	0.0295483
TCGA-T2-A6X0	0.591781	0	0.494483	0.181673	0.174574	2.1563	1.47953	0.0973002	1.37603	0.341954	3.51497	1.88604	0.0557952	12.213	0.766934	4.69602	5.80663	2.34009	2.91992	0.250598	9.22099	0.0583975	3.15986	0.509656	0.404632	0.516174	0.986201	0.0214534	2.96423	0.947532	9.08061	0.248183	2.15381	8.00527	0.717626	4.90969	8.9047	1.4102	0.623708	4.28758	2.58485	15.5952	2.01624	2.45982	0.140374	4.39677	2.27493	1.64635	0.23706
TCGA-BA-6869	1.76438	0	0.123613	0.0240807	0.0749898	1.23926	0.442078	0.00398059	0.368526	0.137755	3.54248	0.141652	0.0280138	14.817	0.245735	4.30176	2.49831	0.8692	3.47953	0.284286	3.86807	0.088694	2.71713	0.125101	0.0632048	0.20595	0.479956	0.0039495	0.945002	0.357084	3.80732	0.0587438	0.707509	4.01284	0.28017	1.3598	3.66207	0.617848	0.137787	1.20311	1.55454	6.9797	0.708748	0.71258	0.130785	3.29267	0.481867	0.465427	0.048491
TCGA-CX-A4AQ	4.26027	0	0.309504	0.0635999	0.434394	8.27707	1.42768	0.0389607	1.27887	0.155334	7.47608	1.22239	0.376031	3.54027	2.54382	2.91303	9.67784	7.69266	13.7424	0.355658	12.5415	0.721544	2.13833	5.40313	1.06051	2.8342	1.57594	0.0773128	13.1855	15.4005	20.6548	0.232724	3.8645	21.103	1.37588	21.61	19.3658	1.60612	1.22017	13.5505	6.47739	91.2032	6.73331	2.6448	0.403442	2.49198	6.85628	3.22034	1.45096
TCGA-CN-A6V3	2.03288	0	0.250265	0.113935	0.101373	3.11366	1.63552	0.0226003	0.72817	0.464649	3.66056	0.46576	0.0371121	29.5464	0.299845	1.72529	3.93287	1.9777	10.4918	0.934465	6.49499	0.0228897	2.88504	0.45379	0.175155	2.76121	0.479685	0.0635343	1.39173	0.349551	8.4002	0.193399	1.24111	4.2005	0.258651	2.20909	5.9588	1.25577	0.234691	2.09363	1.52006	7.82092	1.03914	1.58158	0.132689	3.05885	1.34385	0.769602	0.12848
TCGA-UF-A7JV	0.246575	1	0.116548	0.0377309	0.0755345	1.25675	0.228749	0.045608	6.77709	0.150785	2.20634	0.399758	0.0246901	99.7947	0.309671	1.18701	5.44957	2.50194	1.69874	0.0197808	2.82364	0	1.90248	0.0214392	0.0994749	0.212086	0.432517	0.0104427	0.539614	0.0217047	4.04775	0.0906048	0.886121	1.56493	0.536017	4.65951	3.68793	0.567552	0.0890555	5.59388	0.881433	5.50655	0.530837	0.656119	1.95124	2.6016	0.957062	0.822527	0.222236
TCGA-CV-7406	4.78904	1	0.181514	0.0391754	0.0294098	0.471315	0.127888	0.0327836	4.53085	0.0874282	2.52853	0.400659	0.0256353	7.84991	0.173585	2.13763	3.4474	0.455792	2.77418	0.212227	9.21961	0	4.11579	0.00635998	0.0950204	0.242027	0.108568	0.0252992	0.481103	0.0845085	1.63742	0.058236	0.23853	0.357465	0.156331	1.03879	1.04186	0.0756508	0.0588412	0.52249	0.355639	4.23084	0.238408	0.201455	0.298585	7.12913	2.78081	0.673992	0.0709982
TCGA-CN-A641	1.00548	0	0.27299	0.0189212	0.021645	0.720265	0.803887	0.00804267	0.333718	0.123453	2.29199	0.174902	0.0679213	25.4968	0.128481	1.17236	2.38738	0.855077	1.95449	0.324986	6.23251	0.00814564	3.632	2.27488	0.031926	0.146736	0.168887	0.0319195	0.726092	0.155491	1.39592	0.0148363	0.413804	1.06431	0.120809	1.02117	1.03161	0.18901	0.055679	0.602563	0.455432	3.82314	0.192444	0.207769	0.307835	2.0773	0.545079	0.273875	0.0489874
TCGA-CV-A45X	0.542466	1	0.0966452	0.0172985	0.0692606	4.11799	0.276593	0.0308823	0.325909	0.057459	0.999583	0.288618	0.0289783	94.5505	0.114277	0.358966	6.30316	0.77874	1.57487	0.0677146	4.72928	0.0104259	1.46022	0.0584137	0.0700512	0.098111	0.271949	0.0204275	0.490491	0.191058	1.8381	0.0601336	0.395895	0.749999	0.123702	0.69501	1.88953	0.18566	0.0118776	0.50757	0.48242	4.52406	0.753437	0.44197	0.0993741	1.58146	0.388324	0.552182	0.150482
TCGA-CV-7407	2.96164	1	0.248475	0.0409537	0.00964544	1.19476	0.986089	0.0430077	0.445275	0.408098	3.39081	1.04994	0.0958457	2.2432	0.655989	1.63258	5.48994	2.61158	2.95843	0.12798	5.52531	0.0290388	2.69895	0.0187728	0.0365833	0.193237	0.305893	0.0960116	0.736999	0.0498887	7.75993	0.136634	3.01744	1.53473	0.375305	3.01924	6.15582	0.846183	0.0909761	2.78153	1.52096	11.2667	0.923145	1.32489	0.16267	2.81216	1.59029	0.494656	0.488986
TCGA-CV-5435	6.35342	1	0.0403168	0.0156353	0.0375608	0.580913	0.0666664	0.0186087	17.1567	0.236302	1.41501	0.209029	0	4.80563	0.0705391	1.1312	1.67177	0.403296	1.38383	0.0524606	5.62521	0.0282704	5.24794	0.0324907	0.0422106	0.316707	0.132355	0.032311	0.202221	0.0143907	0.580899	0.0300365	0.270791	0.401199	0.099829	0.736009	0.877934	0.137299	0.0214712	0.589845	0.266467	2.16972	0.245551	0.226821	0.466431	5.06932	0.620673	0.123371	0.0680067
TCGA-CV-A6K1	1.87671	0	0.0769417	0.00934086	0.0124665	1.43165	0.36177	0	0.291086	0.0801525	0.74569	0.209796	0.00651989	62.4168	0.39884	0.387087	2.95714	1.2009	4.63238	0.139294	1.1873	0.0656808	0.454134	0.0121316	0.0735511	0.222003	0.100408	0	0.441426	0.100302	6.17734	0.0227866	0.90999	1.7632	0.23856	0.644158	2.75907	0.521518	0.0320684	0.913593	0.687424	7.06282	1.11164	0.337084	0.0972785	0.663671	0.187574	0.29035	0.112857
[truncated: 167 more columns]

## Sheet: Supplementary table S4
Table S4. Relationship between FRZB and tumor microenvironment.
immune	cor	p_value
B cell_TIMER	0.502923	2.39637e-33
T cell CD4+_TIMER	0.460215	1.59172e-27
T cell CD8+_TIMER	0.319403	2.68408e-13
Neutrophil_TIMER	0.314526	8.45327e-13
Macrophage_TIMER	0.413564	4.88826e-22
Myeloid dendritic cell_TIMER	0.384342	0
B cell naive_CIBERSORT	0.191253	1.69775e-05
B cell memory_CIBERSORT	0.200211	6.57929e-06
B cell plasma_CIBERSORT	0.0902924	0.0437958
T cell CD8+_CIBERSORT	0.19588	1.04609e-05
T cell CD4+ naive_CIBERSORT	-0.145583	0.001109
T cell CD4+ memory resting_CIBERSORT	0.174512	8.90541e-05
T cell follicular helper_CIBERSORT	0.106058	0.017793
T cell regulatory (Tregs)_CIBERSORT	0.302013	5.53658e-12
T cell gamma delta_CIBERSORT	0.0961503	0.0317593
NK cell resting_CIBERSORT	-0.197062	9.22629e-06
Monocyte_CIBERSORT	0.0924187	0.0390445
Macrophage M0_CIBERSORT	-0.146683	0.00101541
Myeloid dendritic cell activated_CIBERSORT	-0.204874	3.94812e-06
Mast cell activated_CIBERSORT	0.295234	1.70775e-11
Mast cell resting_CIBERSORT	-0.381414	1.00128e-18
Eosinophil_CIBERSORT	-0.214676	1.29826e-06
Neutrophil_CIBERSORT	-0.0938762	0.036046
B cell naive_CIBERSORT-ABS	0.231716	1.65369e-07
B cell memory_CIBERSORT-ABS	0.241431	4.74478e-08
B cell plasma_CIBERSORT-ABS	0.335831	1.2774e-14
T cell CD8+_CIBERSORT-ABS	0.43966	5.30478e-25
T cell CD4+ naive_CIBERSORT-ABS	-0.145356	0.00112927
T cell CD4+ memory resting_CIBERSORT-ABS	0.389923	1.44263e-19
T cell follicular helper_CIBERSORT-ABS	0.45421	9.04991e-27
T cell regulatory (Tregs)_CIBERSORT-ABS	0.462938	7.15435e-28
T cell gamma delta_CIBERSORT-ABS	0.101885	0.0228365
NK cell resting_CIBERSORT-ABS	-0.111586	0.0126244
NK cell activated_CIBERSORT-ABS	0.159242	0.000355493
Monocyte_CIBERSORT-ABS	0.189849	1.9621e-05
Macrophage M0_CIBERSORT-ABS	0.209778	2.27815e-06
Macrophage M1_CIBERSORT-ABS	0.359874	1.0546e-16
Macrophage M2_CIBERSORT-ABS	0.480116	3.89555e-30
Myeloid dendritic cell resting_CIBERSORT-ABS	0.154131	0.000550151
Mast cell activated_CIBERSORT-ABS	0.360244	9.7646e-17
Mast cell resting_CIBERSORT-ABS	-0.223678	4.46085e-07
Eosinophil_CIBERSORT-ABS	-0.213883	1.42329e-06
B cell_QUANTISEQ	0.634347	1.54405e-57
Macrophage M2_QUANTISEQ	0.449032	3.94183e-26
Neutrophil_QUANTISEQ	0.0989373	0.0271071
NK cell_QUANTISEQ	0.231971	1.60148e-07
T cell CD4+ (non-regulatory)_QUANTISEQ	-0.297031	1.27053e-11
T cell CD8+_QUANTISEQ	0.358946	1.27895e-16
T cell regulatory (Tregs)_QUANTISEQ	0.507577	4.94467e-34
Myeloid dendritic cell_QUANTISEQ	0.226622	3.11475e-07
uncharacterized cell_QUANTISEQ	-0.344093	3.32988e-15
T cell_MCPCOUNTER	0.299966	9.89901e-12
T cell CD8+_MCPCOUNTER	0.43563	1.58292e-24
cytotoxicity score_MCPCOUNTER	0.154873	0.000524152
NK cell_MCPCOUNTER	0.331878	3.65634e-14
B cell_MCPCOUNTER	0.59834	0
Monocyte_MCPCOUNTER	0.3023	6.73651e-12
Macrophage/Monocyte_MCPCOUNTER	0.3023	6.73651e-12
Myeloid dendritic cell_MCPCOUNTER	0.499483	0
Neutrophil_MCPCOUNTER	0.176425	7.61448e-05
Endothelial cell_MCPCOUNTER	0.393697	0
Cancer associated fibroblast_MCPCOUNTER	0.307701	2.72732e-12
Myeloid dendritic cell activated_XCELL	0.403286	6.12739e-21
B cell_XCELL	0.33103	3.17012e-14
T cell CD4+ memory_XCELL	0.0975908	0.0292759
T cell CD4+ naive_XCELL	0.297469	1.18174e-11
T cell CD4+ (non-regulatory)_XCELL	0.13162	0.00322317
T cell CD4+ central memory_XCELL	-0.0940156	0.0357698
T cell CD8+_XCELL	0.281715	1.47952e-10
T cell CD8+ central memory_XCELL	0.334561	1.62703e-14
T cell CD8+ effector memory_XCELL	0.108551	0.0152694
Class-switched memory B cell_XCELL	0.241989	4.40922e-08
Common lymphoid progenitor_XCELL	-0.115857	0.00958969
Common myeloid progenitor_XCELL	0.142255	0.00144267
Myeloid dendritic cell_XCELL	0.335516	1.35651e-14
Endothelial cell_XCELL	0.33263	2.34571e-14
Cancer associated fibroblast_XCELL	0.56375	3.35305e-43
Granulocyte-monocyte progenitor_XCELL	0.151505	0.000685039
Hematopoietic stem cell_XCELL	0.584596	4.51692e-47
Macrophage_XCELL	0.16332	0.00024853
Macrophage M1_XCELL	0.210129	2.18919e-06
Macrophage M2_XCELL	0.167873	0.000164985
Mast cell_XCELL	0.0931918	0.0374287
B cell memory_XCELL	0.23565	1.00392e-07
B cell naive_XCELL	0.142843	0.00137769
Neutrophil_XCELL	-0.135359	0.00244499
Plasmacytoid dendritic cell_XCELL	0.203389	4.65134e-06
B cell plasma_XCELL	0.266201	1.53253e-09
T cell gamma delta_XCELL	0.106017	0.0178373
T cell CD4+ Th1_XCELL	-0.153248	0.000592478
T cell CD4+ Th2_XCELL	-0.0907495	0.0427634
immune score_XCELL	0.382807	0
stroma score_XCELL	0.572645	8.08314e-45
microenvironment score_XCELL	0.545356	0
B cell_EPIC	0.560064	0
Cancer associated fibroblast_EPIC	0.326466	1.00126e-13
Endothelial cell_EPIC	0.51106	0
Macrophage_EPIC	0.280174	2.2539e-10
uncharacterized cell_EPIC	-0.443349	0
